# Supplementary material for: A combination of genome-wide association study and transcriptome analysis in leaf epidermis identifies candidate genes involved in cuticular wax biosynthesis in Brassica napus
Source: BMC Plant Biol. 2020 Oct 6;20:458. doi: 10.1186/s12870-020-02675-y (PMC7541215; doi:10.1186/s12870-020-02675-y)
Supplement: Supplementary file 2 — Additional file 2: Table S1. Correlations among measured wax traits. [file 12870_2020_2675_MOESM2_ESM.xlsx]

## Sheet: Table S1
Table S1 Correlations among measured wax traits. Total C29, the sum of C29 Alkane, C29 Ketone and C29 2-Alcohol; Alkane Pathway, the sum of products from alkane-forming pathway; 1-Alcohol Pathway, the sum of products from alcohol-forming pathway.
Traits	C26 Acid	C28 Acid	C26 Aldehyde	C28 Aldehyde	C30 Aldehyde	C25 Alkane	C26 Alkane	C27 Alkane	C28 Alkane	C29 Alkane	C30 Alkane	C31 Alkane	C29 2-Alcohol	C31 2-Alcohol	C29 Ketone	C26 1-Alcohol	C28 2-Alcohol	C38 Ester	C40 Ester	C42 Ester	C44 Ester	Acids	Aldehydes	Alkanes	2-Alcohols	1-Alcohols	Esters	Total wax	Total C29	Alkane Pathway	1-Alcohol Pathway
C26 Acid	1	0.05	0.24	0.27	0.26	0.09	0.31	0.23	0.25	0.18	0.01	0.11	0.23	-0.05	0.21	0.26	-0.01	-0.07	-0.06	0.1	0.68	0.28	0.19	0.26	0.31	0.23	-0.01	0.29	0.23	0.2	-0.13
C28 Acid	0.05	1	0.13	0.05	0.19	0.13	-0.02	0.2	0.25	0.24	0.34	-0.08	0.35	0.12	0.28	0.25	0.24	0.14	0.25	0.16	0.1	0.25	0.21	0.35	0.25	0.27	0.24	0.28	0.27	0.31	0.12
C26 Aldehyde	0.24	0.13	1	0.39	0.41	0.3	0.18	0.44	0.46	0.43	0.25	0.25	0.39	0.28	0.31	0.27	0.13	0.16	0.1	0.05	0.19	0.49	0.46	0.41	0.31	0.31	0.13	0.47	0.47	0.31	-0.03	+
C28 Aldehyde	0.27	0.05	0.39	1	0.34	0.12	0.29	0.37	0.36	0.38	0.15	0.48	0.52	0.3	0.22	0.31	0.03	0.09	0.01	-0.05	0.18	0.8	0.45	0.59	0.27	0.25	0.03	0.48	0.39	0.23	-0.15
C30 Aldehyde	0.26	0.19	0.41	0.34	1	0.27	0.15	0.14	0.5	0.6	0.36	0.11	0.55	0.05	0.47	0.42	0.18	0.19	0.18	0.09	0.13	0.77	0.59	0.56	0.58	0.46	0.18	0.65	0.62	0.47	-0.1
C25 Alkane	0.09	0.13	0.3	0.12	0.27	1	0.29	0.26	0.28	0.25	0.05	0.14	0.24	-0.01	0.31	0.23	0.17	0.12	0.17	0.11	0.16	0.22	0.27	0.23	0.23	0.31	0.17	0.3	0.26	0.32	0.04
C26 Alkane	0.31	-0.02	0.18	0.29	0.15	0.29	1	0.07	0.09	0.05	-0.02	0.02	0.14	0.12	-0.01	0.07	0.01	0.01	-0.01	0.01	0.21	0.25	0.05	0.17	0.01	0.01	0.01	0.08	0.04	0.01	-0.08
C27 Alkane	0.23	0.2	0.44	0.37	0.14	0.26	0.07	1	0.76	0.67	0.25	0.1	0.56	0.26	0.56	0.54	0.21	0.28	0.21	0.02	0.2	0.32	0.66	0.57	0.5	0.57	0.21	0.67	0.65	0.57	-0.08
C28 Alkane	0.25	0.25	0.46	0.36	0.5	0.28	0.09	0.76	1	0.81	0.44	0.06	0.69	0.07	0.55	0.52	0.23	0.3	0.24	0.06	0.14	0.53	0.79	0.61	0.7	0.55	0.23	0.82	0.8	0.57	-0.1
C29 Alkane	0.18	0.24	0.43	0.38	0.6	0.25	0.05	0.67	0.81	1	0.46	0.17	0.67	0.15	0.69	0.69	0.26	0.33	0.26	0.04	0.09	0.57	0.98	0.67	0.8	0.7	0.26	0.96	0.96	0.71	-0.07
C30 Alkane	0.01	0.34	0.25	0.15	0.36	0.05	-0.02	0.25	0.44	0.46	1	-0.07	0.51	0.13	0.2	0.21	0.17	0.24	0.19	0.02	0.03	0.43	0.43	0.5	0.4	0.21	0.17	0.47	0.53	0.24	-0.04
C31 Alkane	0.11	-0.08	0.25	0.48	0.11	0.14	0.02	0.1	0.06	0.17	-0.07	1	-0.01	0.13	0.07	0.16	-0.04	-0.04	-0.07	-0.03	0.11	0.34	0.34	0.05	-0.05	0.1	-0.04	0.22	0.14	0.08	0
C29 2-Alcohol	0.23	0.35	0.39	0.52	0.55	0.24	0.14	0.56	0.69	0.67	0.51	-0.01	1	0.08	0.51	0.52	0.18	0.2	0.19	0.06	0.18	0.7	0.64	0.99	0.65	0.52	0.18	0.77	0.78	0.52	0
C31 2-Alcohol	-0.05	0.12	0.28	0.3	0.05	-0.01	0.12	0.26	0.07	0.15	0.13	0.13	0.08	1	-0.04	0	0.17	0.29	0.1	0.03	-0.03	0.25	0.17	0.14	-0.05	-0.03	0.17	0.13	0.11	0.03	-0.05
C29 Ketone	0.21	0.28	0.31	0.22	0.47	0.31	-0.01	0.56	0.55	0.69	0.2	0.07	0.51	-0.04	1	0.9	0.21	0.22	0.24	0.07	0.2	0.37	0.67	0.51	0.68	0.99	0.21	0.73	0.71	0.95	-0.04
C26 1-Alcohol	0.26	0.25	0.27	0.31	0.42	0.23	0.07	0.54	0.52	0.69	0.21	0.16	0.52	0	0.9	1	0.12	0.15	0.14	-0.01	0.23	0.39	0.68	0.53	0.67	0.94	0.12	0.74	0.74	-0.04	0.88
C28 2-Alcohol	-0.01	0.24	0.13	0.03	0.18	0.17	0.01	0.21	0.23	0.26	0.17	-0.04	0.18	0.17	0.21	0.12	1	0.87	0.93	0.63	0.01	0.12	0.24	0.17	0.23	0.19	1	0.29	0.2	0.03	0.48	一
C38 Ester	-0.07	0.14	0.16	0.09	0.19	0.12	0.01	0.28	0.3	0.33	0.24	-0.04	0.2	0.29	0.22	0.15	0.87	1	0.89	0.27	-0.06	0.15	0.3	0.21	0.28	0.21	0.87	0.33	0.25	-0.03	0.46
C40 Ester	-0.06	0.25	0.1	0.01	0.18	0.17	-0.01	0.21	0.24	0.26	0.19	-0.07	0.19	0.1	0.24	0.14	0.93	0.89	1	0.35	-0.01	0.11	0.24	0.18	0.27	0.21	0.93	0.29	0.22	0.03	0.48
C42 Ester	0.1	0.16	0.05	-0.05	0.09	0.11	0.01	0.02	0.06	0.04	0.02	-0.03	0.06	0.03	0.07	-0.01	0.63	0.27	0.35	1	0.07	0.02	0.03	0.05	0.03	0.05	0.63	0.07	0.02	0.07	0.24
C44 Ester	0.68	0.1	0.19	0.18	0.13	0.16	0.21	0.2	0.14	0.09	0.03	0.11	0.18	-0.03	0.2	0.23	0.01	-0.06	-0.01	0.07	1	0.17	0.11	0.19	0.2	0.21	0.01	0.22	0.13	-0.07	0.19
Acids	0.28	0.25	0.49	0.8	0.77	0.22	0.25	0.32	0.53	0.57	0.43	0.34	0.7	0.25	0.37	0.39	0.12	0.15	0.11	0.02	0.17	1	0.61	0.74	0.49	0.39	0.12	0.67	0.63	0.38	-0.14
Aldehydes	0.19	0.21	0.46	0.45	0.59	0.27	0.05	0.66	0.79	0.98	0.43	0.34	0.64	0.17	0.67	0.68	0.24	0.3	0.24	0.03	0.11	0.61	1	0.66	0.75	0.69	0.24	0.96	0.94	0.69	-0.07
Alkanes	0.26	0.35	0.41	0.59	0.56	0.23	0.17	0.57	0.61	0.67	0.5	0.05	0.99	0.14	0.51	0.53	0.17	0.21	0.18	0.05	0.19	0.74	0.66	1	0.64	0.52	0.17	0.78	0.78	0.52	-0.01
2-Alcohols	0.31	0.25	0.31	0.27	0.58	0.23	0.01	0.5	0.7	0.8	0.4	-0.05	0.65	-0.05	0.68	0.67	0.23	0.28	0.27	0.03	0.2	0.49	0.75	0.64	1	0.69	0.23	0.87	0.88	0.69	-0.04
1-Alcohols	0.23	0.27	0.31	0.25	0.46	0.31	0.01	0.57	0.55	0.7	0.21	0.1	0.52	-0.03	0.99	0.94	0.19	0.21	0.21	0.05	0.21	0.39	0.69	0.52	0.69	1	0.19	0.75	0.73	-0.04	0.95
Esters	-0.01	0.24	0.13	0.03	0.18	0.17	0.01	0.21	0.23	0.26	0.17	-0.04	0.18	0.17	0.21	0.12	1	0.87	0.93	0.63	0.01	0.12	0.24	0.17	0.23	0.19	1	0.29	0.2	0.03	0.48
Total wax	0.29	0.28	0.47	0.48	0.65	0.3	0.08	0.67	0.82	0.96	0.47	0.22	0.77	0.13	0.73	0.74	0.29	0.33	0.29	0.07	0.22	0.67	0.96	0.78	0.87	0.75	0.29	1	0.97	0.76	0.16
Total C29	0.23	0.27	0.47	0.39	0.62	0.26	0.04	0.65	0.8	0.96	0.53	0.14	0.78	0.11	0.71	0.74	0.2	0.25	0.22	0.02	0.13	0.63	0.94	0.78	0.88	0.73	0.2	0.97	1	0.73	-0.06
Alkane Pathway	0.2	0.31	0.31	0.23	0.47	0.32	0.01	0.57	0.57	0.71	0.24	0.08	0.52	0.03	0.95	0.88	0.48	0.46	0.48	0.24	0.19	0.38	0.69	0.52	0.69	0.95	0.48	0.76	0.73	1	0.72
1-Alcohol Pathway	-0.13	0.12	-0.03	-0.15	-0.1	0.04	-0.08	-0.08	-0.1	-0.07	-0.04	0	0	-0.05	-0.04	0.88	0.48	0.46	0.48	0.24	0.19	-0.14	-0.07	-0.01	-0.04	0.95	0.48	0.16	-0.06	0.72	1
