# Supplementary material for: A combination of genome-wide association study and transcriptome analysis in leaf epidermis identifies candidate genes involved in cuticular wax biosynthesis in Brassica napus
Source: BMC Plant Biol. 2020 Oct 6;20:458. doi: 10.1186/s12870-020-02675-y (PMC7541215; doi:10.1186/s12870-020-02675-y)
Supplement: Supplementary file 3 — Additional file 3: Table S2. The information of 192 Brassica napus accessions and population structure used in this study. [file 12870_2020_2675_MOESM3_ESM.xlsx]

## Sheet: Table S2
Table S2 The information of 192 oilseed rape accessions and population structure information used in this study
Accession number	Accession name	Country/Region	Type	Q1	Q2	Q3	Q4	Sub-population
B1	Ganyou5	Chongqing/China	Winter	0	0.011	0.989	0	P3
B3	Kelina	Chongqing/China	Winter	0.001	0.022	0.976	0	P3
B5	Yan81-2	Chongqing/China	Winter	0.118	0.109	0.635	0.138	P3
B7	Qanyou4	Chongqing/China	Semi-winter	0.001	0.104	0.816	0.079	P3
B8	Qanyou331	Chongqing/China	Semi-winter	0.001	0.002	0.997	0	P3
B9	Enyou73-1-2	Chongqing/China	Winter	0.06	0.101	0.701	0.138	P3
B10	Niuerduo	Chongqing/China	Winter	0.304	0.103	0.386	0.207	P3
B17	SWU46	Chongqing/China	Winter	0.003	0.741	0.256	0	P2
B18	SWU47	Chongqing/China	Winter	0.032	0.665	0.302	0	P2
B25	SWU82	Chongqing/China	Winter	0.095	0.68	0.224	0	P2
B27	SWU92	Chongqing/China	Winter	0.047	0.887	0.041	0.025	P2
B28	SWU101	Chongqing/China	Winter	0.001	0.993	0.006	0	P2
B29	SWU106	Chongqing/China	Winter	0.003	0.941	0.055	0	P2
B30	SWU108	Chongqing/China	Winter	0.127	0.738	0.135	0	P2
B31	Chuanyou20	Sichuan/China	Winter	0.002	0.847	0.131	0.02	P2
B32	Chuanyou18	Sichuan/China	Winter	0.05	0.596	0.296	0.058	P2
B33	CY12NY-7	Sichuan/China	Winter	0.338	0.002	0.555	0.105	P3
B34	CY12Q95406	Sichuan/China	Winter	0.11	0.369	0.068	0.452	P4
B37	CY12QCWH-1	Sichuan/China	Winter	0.125	0.572	0.247	0.057	P2
B42	Nonglin42	Chongqing/China	Winter	0.035	0.038	0.924	0.002	P3
B47	CY17PXW-58	Sichuan/China	Winter	0.003	0.157	0.027	0.814	P4
B51	CY21PXW-84	Sichuan/China	Winter	0.028	0.774	0.195	0.002	P2
B52	CY12GJ-1	Sichuan/China	Winter	0.169	0.009	0.635	0.187	P3
B54	wx10213	Hunan/China	Winter	0.011	0.986	0.003	0	P2
B55	wx10296	Hunan/China	Winter	0.202	0.613	0.009	0.175	P2
B56	wx10315	Hunan/China	Winter	0.096	0.464	0.43	0.011	P2
B64	Xiangyou13	Hunan/China	Winter	0.102	0.341	0.556	0.001	P3
B65	Xiangyou15	Hunan/China	Winter	0.025	0.443	0.433	0.098	P2
B66	Xiangyou11	Hunan/China	Winter	0.018	0.374	0.502	0.106	P3
B74	563	Hunan/China	Winter	0.035	0.382	0.583	0	P3
B75	WX10329	Hunan/China	Semi-winter	0.029	0.457	0.39	0.124	P2
B76	Santana	Hunan/China	Winter	0.032	0.689	0.222	0.056	P2
B84	7094	Hubei/China	Semi-winter	0.145	0.51	0.036	0.308	P2
B90	7191	Hubei/China	Semi-winter	0.002	0.955	0.042	0.001	P2
B98	1111	Hubei/China	Semi-winter	0.001	0.471	0.001	0.527	P4
B103	2359	Hubei/China	Semi-winter	0.001	0.639	0.034	0.326	P2
B107	Nca	Hubei/China	Semi-winter	0.003	0.994	0.001	0.003	P2
B110	Zhongshuang11	Hubei/China	Semi-winter	0	0.998	0.002	0	P2
B112	2011-6308	Hubei/China	Semi-winter	0.447	0.001	0	0.552	P4
B113	2011-7103	Hubei/China	Semi-winter	0.108	0.888	0.003	0	P2
B116	2012-3546	Hubei/China	Semi-winter	0.452	0.292	0.009	0.247	P1
B122	2012-8380	Hubei/China	Semi-winter	0.057	0.115	0.406	0.422	P4
B124	2012-9323	Hubei/China	Semi-winter	0.348	0.463	0.001	0.188	P2
B129	2012-K8053	Hubei/China	Semi-winter	0.323	0.353	0.001	0.323	P2
B132	Yangguang198	Hubei/China	Semi-winter	0.08	0.723	0.127	0.07	P2
B141	Huayou2	Hubei/China	Semi-winter	0.004	0.002	0.993	0.001	P3
B142	Major	Hubei/China	Winter	0.29	0.316	0.392	0.002	P3
B143	Huashuang2	Hubei/China	Semi-winter	0.026	0.645	0.085	0.245	P2
B146	Rucabo	Hubei/China	Spring	0.526	0.076	0.283	0.115	P1
B147	Huayou3	Hubei/China	Semi-winter	0	0.001	0.997	0.002	P3
B148	Huayou14	Hubei/China	Semi-winter	0.001	0.023	0.939	0.037	P3
B149	Ningyou1	Hubei/China	Semi-winter	0	0.201	0.798	0.001	P3
B157	11-9-706	Hubei/China	Semi-winter	0.025	0.955	0.02	0	P2
B163	09-P64-1	Hubei/China	Semi-winter	0.187	0.465	0.148	0.201	P2
B165	10-Cong24	Hubei/China	Semi-winter	0.002	0.646	0.02	0.332	P2
B167	10- Cong29	Hubei/China	Semi-winter	0.301	0.491	0.207	0	P2
B170	10- Cong34	Hubei/China	Semi-winter	0.145	0.689	0.164	0.003	P2
B172	10-Jiangpeng3	Hubei/China	Semi-winter	0.051	0.485	0.168	0.296	P2
B174	11-7-117	Hubei/China	Semi-winter	0.034	0.78	0.079	0.107	P2
B180	64Peng-10	Hubei/China	Semi-winter	0.42	0.519	0.061	0	P2
B182	Jiayu17peng	Hubei/China	Semi-winter	0.117	0.668	0.004	0.211	P2
B183	Jiayu25peng	Hubei/China	Semi-winter	0.154	0.422	0.152	0.272	P2
B185	Jiayu31peng	Hubei/China	Semi-winter	0.293	0.094	0.276	0.337	P4
B186	Huashuang5	Hubei/China	Semi-winter	0.001	0.997	0.001	0.001	P2
B187	Huashuang4	Hubei/China	Semi-winter	0.001	0.936	0.003	0.06	P2
B188	Jia972	Hubei/China	Semi-winter	0.002	0.986	0.003	0.009	P2
B189	Huashuang128	Hubei/China	Semi-winter	0.001	0.826	0.065	0.109	P2
B192	JiaPF190peng	Hubei/China	Semi-winter	0.167	0.575	0.009	0.249	P2
B193	Jia915	Hubei/China	Semi-winter	0.034	0.783	0.002	0.182	P2
B195	Jia951peng	Hubei/China	Semi-winter	0.018	0.554	0.11	0.318	P2
B196	Jia917	Hubei/China	Semi-winter	0.058	0.525	0.003	0.414	P2
B200	Jia963peng	Hubei/China	Semi-winter	0.295	0.181	0.09	0.435	P4
B203	Huyou12	Shanghai/China	Semi-winter	0.346	0.146	0.2	0.307	P1
B205	Ningyou16	Jiangsu/China	Semi-winter	0.127	0.254	0.174	0.445	P4
B206	Ningyou14	Jiangsu/China	Semi-winter	0.034	0.221	0.27	0.475	P4
B208	Shilijia	Jiangsu/China	Semi-winter	0.169	0.155	0.334	0.342	P4
B210	Yangyou6	Jiangsu/China	Semi-winter	0.036	0.224	0.264	0.476	P4
B211	Yanyou5	Jiangsu/China	Semi-winter	0.15	0.339	0.272	0.238	P2
B212	Zhenyou3	Zhejiang/China	Semi-winter	0.09	0.076	0.321	0.513	P4
B219	Huyou14	Shanghai/China	Semi-winter	0.001	0.616	0.041	0.342	P2
B221	Huyou19	Shanghai/China	Semi-winter	0.025	0.563	0.062	0.349	P2
B224	Zheshuang6	Zhejiang/China	Semi-winter	0.027	0.458	0.275	0.239	P2
B225	Wanyou15	Anhui/China	Semi-winter	0.222	0.075	0.702	0	P3
B226	Wanyou16	Anhui/China	Semi-winter	0.25	0.328	0.075	0.348	P4
B237	AGREV019	German	Spring	0.849	0.148	0.001	0.002	P1
B240	cyclon	Demark	Spring	0.815	0.182	0.003	0	P1
B242	Sida	Canada	Spring	0.999	0	0	0	P1
B245	D2	Demark	Spring	0.925	0.002	0.072	0.001	P1
B249	11-504	Qinghai/China	Spring	0.463	0.44	0.097	0	P1
B256	11-1124	Qinghai/China	Spring	0.984	0.014	0.002	0	P1
B258	Shan2B	Shanxi/China	Semi-winter	0.105	0.111	0.743	0.041	P3
B259	KenC1	Shanxi/China	Semi-winter	0.006	0.101	0.323	0.57	P4
B262	P310	Shanxi/China	Semi-winter	0.166	0.257	0.115	0.462	P4
B266	A117	Shanxi/China	Semi-winter	0.319	0.116	0.264	0.301	P1
B275	GY284	Shanxi/China	Semi-winter	0.226	0.086	0.249	0.44	P4
B278	A98	Shanxi/China	Semi-winter	0.473	0.248	0.279	0.001	P1
B314	SWU2	Chongqing/China	Winter	0.113	0.369	0.516	0.002	P3
B316	Oscar	Hubei/China	Semi-winter	0.405	0.206	0.184	0.204	P1
B317	Sophia	German	Spring	0.998	0.001	0.001	0	P1
B319	Conny	German	Spring	0.746	0	0	0.254	P1
B320	Wesreo	German	Spring	0.685	0	0	0.314	P1
B322	Gogatsuna	German	Spring	0.082	0.001	0.392	0.524	P4
B323	Nakaee Chousen	German	Spring	0.165	0.006	0.429	0.4	P3
B324	Cat.No.117	German	Spring	0.002	0.001	0.744	0.253	P3
B326	Nonglin43	Chongqing/China	Winter	0.282	0.207	0.51	0	P3
B331	SWU49	Chongqing/China	Semi-winter	0.176	0.194	0.158	0.472	P4
B334	SWU60	Chongqing/China	Semi-winter	0.364	0.352	0.004	0.28	P1
B337	SWU63	Chongqing/China	Semi-winter	0.118	0.627	0.255	0	P2
B338	SWU64	Chongqing/China	Semi-winter	0.346	0.147	0.507	0	P3
B341	SWU68	Chongqing/China	Semi-winter	0.004	0.741	0.196	0.058	P2
B342	SWU69	Chongqing/China	Semi-winter	0.143	0.78	0.057	0.02	P2
B343	SWU70	Chongqing/China	Semi-winter	0.003	0.725	0.158	0.115	P2
B344	SWU71	Chongqing/China	Semi-winter	0.482	0.464	0.054	0	P1
B349	SWU80	Chongqing/China	Semi-winter	0.135	0.713	0.152	0	P2
B354	SWU88	Chongqing/China	Semi-winter	0.116	0.534	0.077	0.273	P2
B356	SWU90	Chongqing/China	Semi-winter	0.03	0.451	0.518	0.001	P3
B358	SWU94	Chongqing/China	Semi-winter	0.089	0.671	0.24	0	P2
B361	SWU99	Chongqing/China	Semi-winter	0.182	0.539	0.151	0.128	P2
B363	SWU102	Chongqing/China	Semi-winter	0.163	0.692	0	0.144	P2
B375	Zhongshuang7	Hubei/China	Semi-winter	0.059	0.938	0.003	0	P2
B377	Zhongyou589	Hubei/China	Semi-winter	0.162	0.66	0.093	0.085	P2
B378	Fuyou4	Hubei/China	Spring	0.385	0.281	0.293	0.041	P1
B383	Huyou21	Shanghai/China	Semi-winter	0	0.001	0.154	0.846	P4
B384	Zheshuang3	Zhejiang/China	Semi-winter	0.243	0.316	0.235	0.207	P2
B390	Zhenyou5	Hubei/China	Semi-winter	0	0.001	0.348	0.651	P4
B394	Huyou17	Shanghai/China	Semi-winter	0.001	0	0.278	0.721	P4
B396	Zheshuang72	Zhejiang/China	Semi-winter	0.001	0.288	0.383	0.329	P3
B397	Zheshuang8	Zhejiang/China	Semi-winter	0	0	0.429	0.57	P4
B399	Suyou1	Jiangsu/China	Semi-winter	0	0.948	0.051	0.001	P2
B400	Zhongshuang4	Hubei/China	Semi-winter	0.012	0.839	0.003	0.145	P2
B402	Yangguang198	Hubei/China	Semi-winter	0.181	0.626	0.021	0.172	P2
B403	Huahang901	Hubei/China	Semi-winter	0.048	0.764	0.069	0.12	P2
B404	YangJ6711	Jiangsu/China	Semi-winter	0.061	0.57	0.007	0.362	P2
B408	Zheyou17	Zhejiang/China	Semi-winter	0.12	0.508	0.371	0	P2
B410	Zhongyou821	Hubei/China	Semi-winter	0.009	0.874	0.001	0.116	P2
B412	Weilong88	Hubei/China	Semi-winter	0.137	0.191	0.071	0.601	P4
B414	Qingyou5	Hubei/China	Semi-winter	0.21	0.226	0.1	0.464	P4
B416	Fengyou9	Hubei/China	Semi-winter	0.238	0.339	0.118	0.305	P2
B418	Monty	Hubei/China	Spring	0.473	0.318	0.088	0.121	P1
B422	Shilifeng	Hubei/China	Semi-winter	0	0.001	0.264	0.735	P4
B426	Hector	Hubei/China	Semi-winter	0.004	0.101	0.076	0.819	P4
B429	699	Hubei/China	Semi-winter	0.226	0.683	0.001	0.091	P2
B430	Canada2	Hubei/China	Semi-winter	0.225	0.677	0.001	0.096	P2
B431	Zhongshuang2	Hubei/China	Semi-winter	0.057	0.548	0.001	0.395	P2
B432	Zhongshuang9	Hubei/China	Semi-winter	0.078	0.526	0.001	0.395	P2
B434	WH-15	Hubei/China	Semi-winter	0.568	0.001	0.209	0.222	P1
B436	WH-19	Hubei/China	Semi-winter	0.002	0.653	0.003	0.341	P2
B437	WH-20	Hubei/China	Semi-winter	0.001	0.73	0.013	0.256	P1
B44	CY14PXW-18	Sichuan/China	Winter	0.198	0.427	0.366	0.008	P2
B441	WH-26	Hubei/China	Semi-winter	0.026	0.706	0.221	0.048	P2
B448	WH-37	Hubei/China	Semi-winter	0.262	0.258	0.042	0.438	P4
B458	WH-57	Hubei/China	Semi-winter	0.504	0.169	0.165	0.162	P1
B459	WH-58	Hubei/China	Semi-winter	0.049	0.325	0.02	0.606	P4
B461	WH-60	Hubei/China	Semi-winter	0.524	0.045	0.081	0.351	P1
B462	WH-61	Hubei/China	Semi-winter	0.439	0.079	0.14	0.343	P1
B463	WH-62	Hubei/China	Semi-winter	0.313	0.112	0.097	0.478	P4
B469	WH-93	Hubei/China	Semi-winter	0.516	0.001	0	0.483	P1
B472	WH-127	Hubei/China	Semi-winter	0.649	0.139	0.212	0.001	P1
B473	Yuyou1	Henan/China	Semi-winter	0.034	0.555	0.22	0.191	P2
B476	Tapidor	Hubei/China	Winter	0	0	0	0.999	P4
B477	Huayou6	Hubei/China	Semi-winter	0.001	0.044	0.955	0	P3
B478	Huayou12	Hubei/China	Semi-winter	0.337	0.209	0.107	0.347	P4
B481	Bienvenu	Hubei/China	Winter	0.146	0.002	0.852	0	P3
B482	Shengli	Hubei/China	Semi-winter	0.112	0.001	0.587	0.3	P3
B483	ERAKE	Hubei/China	Spring	0.34	0.001	0	0.658	P4
B485	cresor	Hubei/China	Spring	0.852	0.002	0.001	0.145	P1
B486	Daichousen	Hubei/China	Semi-winter	0.288	0.193	0.471	0.048	P3
B488	Niklas	Hubei/China	Spring	0.483	0.004	0.001	0.511	P4
B490	chuosenshu	Hubei/China	Vegetable	0.304	0.025	0.497	0.173	P3
B491	WESBROOK	Hubei/China	Spring	0.595	0.16	0.02	0.224	P1
B493	Huayou4	Hubei/China	Semi-winter	0.058	0.001	0.849	0.093	P3
B497	Caojingshengli	Shanghai/China	Semi-winter	0.015	0.001	0.707	0.277	P3
B498	Huyou3	Shanghai/China	Semi-winter	0	0.082	0.918	0	P3
B500	African rapeseed ruhuanghua	Shanghai/China	Semi-winter	0.394	0.098	0.33	0.178	P1
B501	Hujizao	Shanghai/China	Semi-winter	0.001	0.011	0.934	0.055	P3
B505	Quanzi rapeseed	Jiangsu/China	Semi-winter	0.696	0.172	0.131	0.001	P1
B506	Dahuaqiu	Jiangsu/China	Semi-winter	0	0.04	0.96	0	P3
B507	Rongxuan	Jiangsu/China	Semi-winter	0.159	0.28	0.482	0.078	P3
B509	Ningyou8	Jiangsu/China	Semi-winter	0.401	0.054	0.332	0.213	P1
B510	Ningyou6	Jiangsu/China	Semi-winter	0.386	0.088	0.309	0.216	P1
B512	Huaiyou6	Jiangsu/China	Semi-winter	0.004	0.005	0.989	0.001	P3
B513	Huaiyou12	Jiangsu/China	Semi-winter	0.29	0.007	0.372	0.331	P3
B514	Peixuan170	Jiangsu/China	Semi-winter	0.146	0.188	0.659	0.007	P3
B515	Guangde138	Anhui/China	Semi-winter	0	0.132	0.867	0.001	P3
B516	Guangde8104	Anhui/China	Semi-winter	0.05	0.221	0.611	0.118	P3
B518	Guangde761	Anhui/China	Semi-winter	0.001	0.084	0.837	0.078	P3
B519	Tonglinghuaye	Anhui/China	Semi-winter	0.165	0.001	0.834	0	P3
B523	Wanyouzao	Anhui/China	Semi-winter	0.212	0.222	0.523	0.043	P3
B524	Chuyou1	Anhui/China	Semi-winter	0.005	0.1	0.664	0.231	P3
B526	Jie 65-1	Zhejiang/China	Semi-winter	0	0.001	0.911	0.088	P3
B528	Zheyou601	Zhejiang/China	Semi-winter	0.235	0.474	0.185	0.105	P2
B529	Sangao rapeseed	Zhejiang/China	Semi-winter	0.1	0.56	0.25	0.09	P2
