# Supplementary material for: A combination of genome-wide association study and transcriptome analysis in leaf epidermis identifies candidate genes involved in cuticular wax biosynthesis in Brassica napus
Source: BMC Plant Biol. 2020 Oct 6;20:458. doi: 10.1186/s12870-020-02675-y (PMC7541215; doi:10.1186/s12870-020-02675-y)
Supplement: Supplementary file 6 — Additional file 6: Table S3. Summary of SNPs significantly associated with wax traits. [file 12870_2020_2675_MOESM6_ESM.xlsx]

## Sheet: Table S3
Table S3 Summary of SNPs significantly associated with wax traits. * indicates the differentially expressed SNPs. Total C29, the sum of C29 Alkane, C29 Ketone and C29 2-Alcohol; Alkane Pathway, the sum of products from alkane-forming pathway; 1-Alcohol Pathway, the sum of products from alcohol-forming pathway.
Trait	SNP site	Chr	Position（bp）	Alleles	P-value	R2（%）
Total wax	Bn-A01-p6380934*	A01	5841881	[A/C]	1.17e-05	13
	Bn-A05-p2030789*	A05	2163605	[A/G]	5.47e-06	13.9
	Bn-scaff_15798_1-p733219*	C04	37433289	[T/C]	1.53e-05	12.7
Acids	Bn-A06-p15262271*	A06	16735057	[A/G]	4.96e-06	12.5
	Bn-A10-p3970485*	A10	881391	[A/C]	4.72e-08	19.5
	Bn-scaff_17526_1-p1726345*	C09	909377	[T/C]	1.95e-06	11.6
Aldehydes	Bn-A07-p10233337*	A07	11403526	[T/C]	1.95e-05	10.9
	Bn-A08-p20967165*	A08	18737853	[A/G]	1.66e-05	11
Alkanes	Bn-A01-p6380934*	A01	5841881	[A/C]	2.01e-06	15.1
	Bn-A03-p27397690*	A03	25670535	[A/G]	8.33e-07	14.4
	Bn-A04-p14642152*	A04	15112715	[T/C]	1.37e-05	11.4
	Bn-A05-p2030789*	A05	2163605	[A/G]	6.96e-07	16.3
	Bn-scaff_15798_1-p733219*	C04	37433289	[T/C]	1.44e-05	12.8
2-Alcohols	Bn-A01-p2504370*	A01	1992549	[T/G]	2.59e-05	12.1
	Bn-A05-p19622826*	A05	17822654	[T/C]	1.79e-07	16
C29 Ketone	Bn-scaff_15798_1-p733219*	C04	37433289	[T/C]	1.11e-05	12.9
1-Alcohols	Bn-A01-p6380934*	A01	5841881	[A/C]	5.11e-06	14
	Bn-A02-p25285941*	A02	23362459	[T/G]	1.06e-06	15.8
	Bn-A05-p2030789*	A05	2163605	[A/G]	2.53e-05	12.2
	Bn-scaff_15798_1-p733219*	C04	37433289	[T/C]	1.44e-05	12.8
Esters	Bn-A08-p16793918*	A08	14265058	[T/G]	5.66e-06	13.2
C26 Acid	Bn-A01-p5238564*	A01	4821806	[A/G]	3e-08	20
	Bn-A01-p5621392*	A01	5140923	[A/G]	1.71e-05	12.6
	Bn-scaff_18636_1-p11498*	A01	6999908	[A/T]	1.81e-05	11.1
	Bn-scaff_23546_1-p435046*	A02	6700980	[A/C]	1.86e-05	11
	Bn-A03-p12990610*	A03	12123205	[T/G]	1.42e-07	18.1
	Bn-A03-p18766028*	A03	17784482	[T/C]	2.06e-05	12.4
	Bn-A05-p16098564*	A05	14806059	[A/G]	5.84e-08	17.4
	Bn-A06-p6451055*	A06	5890451	[A/G]	1.61e-07	18
	Bn-A06-p15262271*	A06	16735057	[A/G]	5.51e-15	37.2
	Bn-A07-p18282597*	A07	20178602	[T/C]	1.54e-05	12.8
	Bn-A08-p14462039*	A08	12159131	[A/C]	3.25e-06	14.5
	Bn-A08-p15341166*	A08	12901287	[T/C]	6.38e-06	13.8
	Bn-A10-p13309178*	A10	13354563	[T/C]	1.11e-05	11.6
	Bn-A10-p14464434*	A10	14396571	[A/C]	4.86e-06	12.5
	Bn-scaff_17959_1-p340854*	C01	19913477	[T/C]	4.59e-07	15.1
	Bn-scaff_15918_1-p77704*	C02	42060385	[A/G]	8.62e-06	11.9
	Bn-scaff_23954_1-p132570*	C03	11670542	[A/C]	1.01e-07	18.5
	Bn-scaff_25870_1-p48609*	C04	34946058	[A/G]	3.06e-06	14.6
	Bn-scaff_15852_1-p103172*	C04	37802579	[A/G]	5.5e-08	19.2
	Bn-scaff_20270_1-p868093*	C04	46973582	[T/C]	7.06e-07	16.3
	Bn-scaff_19911_1-p54072*	C06	2691428	[T/C]	1.63e-05	11.2
	Bn-scaff_17984_1-p910881	C06	9731132	[T/G]	1.35e-07	18.2
	Bn-scaff_15766_1-p128479*	C07	5645921	[A/G]	1.5e-05	12.8
	Bn-scaff_22441_1-p112767*	C07	7133944	[T/C]	1.19e-06	15.7
	Bn-scaff_16975_1-p111440	C07	7567621	[A/C]	1.51e-06	15.4
	Bn-scaff_16975_1-p113000	C07	7569181	[A/G]	2.58e-06	14.8
	Bn-scaff_16975_1-p114528	C07	7570681	[A/C]	2.72e-05	12.1
	Bn-scaff_20084_1-p392701*	C07	9363280	[T/C]	1.13e-05	13.1
	Bn-scaff_15847_1-p142495	C07	11776817	[T/C]	1.29e-05	13
	Bn-scaff_19106_1-p206079*	C07	18867336	[T/G]	1.96e-05	12.5
	Bn-scaff_15705_1-p478465*	C07	33887594	[A/G]	1.33e-08	20.9
	Bn-scaff_16069_1-p21350*	C07	36356098	[A/G]	4.15e-06	14.2
C28 Acid	Bn-A01-p20564016*	A01	17369812	[A/G]	5.01e-07	16.3
	Bn-A02-p15870327*	A02	12249502	[T/C]	7.26e-10	23.9
	Bn-A03-p20736965	A03	19554478	[A/G]	6.26e-09	21.4
	Bn-A04-p15530059*	A04	15952233	[A/C]	7.9e-06	11.7
	Bn-A08-p14906652*	A08	12464196	[A/G]	3.5e-10	24.8
	Bn-A08-p19792067*	A08	17112853	[A/G]	9.72e-10	23.6
	Bn-A09-p13667337*	A09	10100849	[T/C]	3.42e-10	24.8
	Bn-A09-p32945202*	A09	30688779	[A/G]	7.08e-10	24
	Bn-A09-p32954471*	A09	30697653	[A/G]	2.71e-06	14.4
	Bn-scaff_20804_1-p9294*	C04	44916144	[T/G]	1.13e-05	12.8
	Bn-scaff_16064_1-p1126514	C06	24526588	[T/C]	2.53e-07	17.1
	Bn-scaff_20836_1-p125625*	C09	12901161	[A/C]	4.81e-10	24.4
C26 Aldehyde	Bn-A03-p162225	A03	167708	[T/G]	2.35e-05	12.3
C28 Aldehyde	Bn-A02-p25206605*	A02	23296085	[A/G]	1.82e-05	12.3
	Bn-A03-p20350690*	A03	19217415	[A/G]	5.39e-06	12.2
	Bn-A05-p2030789*	A05	2163605	[A/G]	1.19e-07	18
	Bn-A05-p19622826*	A05	17822654	[T/C]	6.21e-06	12
	Bn-A07-p6765464*	A07	8695324	[A/G]	1.91e-05	10.8
	Bn-A07-p8752606*	A07	10197652	[T/C]	2.93e-06	14.4
	Bn-A08-p4273091*	A08	3675427	[T/C]	2.68e-05	11.9
	Bn-A08-p20967165*	A08	18737853	[A/G]	6.44e-08	17
	Bn-A09-p30763709*	A09	28516909	[A/G]	1.33e-05	12.7
	Bn-A10-p126180*	A10	4604400	[T/C]	4.81e-07	14.8
	Bn-scaff_22466_1-p861838	C03	14939772	[A/C]	5e-06	13.8
	Bn-scaff_22466_1-p993619*	C03	15102875	[A/G]	1.85e-05	12.3
	Bn-scaff_16069_1-p1202176	C07	37647554	[A/G]	2.31e-05	8.9
C25 Alkane	Bn-A08-p13409843*	A08	11154552	[T/C]	2.15e-05	11.9
C26 Alkane	Bn-A02-p6315194*	A02	3483764	[A/G]	6.11e-10	23.2
	Bn-A03-p28297407	A03	26779636	[T/G]	4.7e-06	13.3
	Bn-A04-p14528871*	A04	14976155	[A/G]	5.9e-10	23.3
	Bn-A04-p18409410*	A04	18481735	[A/G]	7.11e-06	12.8
	Bn-scaff_15852_1-p404286	A04	11966019	[A/C]	5.35e-10	23.4
	Bn-A05-p1299570*	A05	1164121	[T/G]	2.63e-05	11.5
	Bn-A07-p5385190*	A07	7233140	[A/G]	9.7e-08	17.5
	Bn-A07-p5436630*	A07	7295177	[T/C]	5.82e-09	20.7
	Bn-A07-p335197	A07	12968697	[T/C]	4.85e-06	13.3
	Bn-scaff_15626_1-p1072079	A07	6745770	[T/G]	4.05e-10	23.7
	Bn-A08-p13409843*	A08	11154552	[T/C]	4.37e-06	13.4
	Bn-A08-p17108442*	A08	14587172	[T/C]	2.47e-05	11.5
	Bn-A08-p20262207*	A08	17465652	[A/C]	2.49e-07	16.5
	Bn-A10-p4138801*	A10	727307	[A/G]	5.37e-10	23.4
	Bn-A10-p16030162*	A10	15535996	[A/C]	1.88e-06	14.3
	Bn-scaff_16002_1-p1998645*	C03	11912461	[A/G]	1.75e-05	11.9
	Bn-scaff_16002_1-p1842049*	C03	12036364	[A/G]	4.59e-07	15.8
	Bn-scaff_16002_1-p1826982*	C03	12050332	[A/G]	6.98e-07	15.3
	Bn-scaff_16002_1-p1826604*	C03	12550709	[T/C]	2.96e-06	13.8
	Bn-scaff_16002_1-p1783052*	C03	12591646	[A/C]	2.56e-06	13.9
	Bn-scaff_26787_1-p6892*	C04	47081846	[A/C]	4.16e-10	23.7
	Bn-scaff_20084_1-p392701*	C07	9363280	[T/C]	1.24e-10	25.1
	Bn-A08-p6162660	C08	14268534	[A/G]	6.2e-06	13
	Bn-scaff_16445_1-p366238*	C08	36467968	[T/C]	4.42e-06	13.3
	Bn-scaff_16445_1-p365999*	C08	36468220	[A/G]	5.62e-06	13.1
	Bn-scaff_17487_1-p812141*	C09	7126892	[T/C]	4.54e-06	13.3
	Bn-scaff_16770_1-p1578533*	C09	33310504	[A/C]	7.28e-11	23.8
	Bn-scaff_17750_1-p274914	C09	48114920	[A/G]	1.29e-06	13.1
C27 Alkane	Bn-A09-p36410312*	A09	33421856	[T/G]	2.18e-05	12.2
	Bn-A09-p36410528*	A09	33422068	[A/G]	1.25e-06	15.3
	Bn-A09-p36429976*	A09	33437817	[A/G]	6.92e-06	13.4
	Bn-scaff_16485_1-p747170*	C06	3674883	[A/C]	3.58e-06	14.2
C28 Alkane	Bn-A03-p7514862*	A03	6811057	[T/C]	2.95e-05	11.8
C29 Alkane	Bn-A01-p6380934*	A01	5841881	[A/C]	2.96e-06	14.6
	Bn-A03-p27397690*	A03	25670535	[A/G]	1.07e-05	11.6
	Bn-A04-p14642152*	A04	15112715	[T/C]	1.76e-05	11.1
	Bn-A05-p2030789*	A05	2163605	[A/G]	2.24e-05	12.3
	Bn-A05-p23445454*	A05	22025640	[T/C]	1.16e-05	13.1
	Bn-scaff_15782_1-p258347*	C03	16536764	[T/C]	2.27e-05	12.3
	Bn-scaff_16361_1-p1569363*	C08	29099386	[A/C]	1.26e-05	13
C30 Alkane	Bn-A02-p27682762*	A02	24660224	[A/C]	2.98e-06	14.2
	Bn-A06-p2938450*	A06	2838105	[A/C]	2.86e-06	14.2
	Bn-scaff_15699_1-p696260*	A08	12390442	[T/G]	5.79e-07	16
	Bn-scaff_16614_1-p890739*	C03	1187991	[T/G]	3.76e-06	13.9
	Bn-scaff_21369_1-p629372*	C05	38308532	[T/C]	1.42e-05	12.5
C31 Alkane	Bn-A01-p14241215*	A01	11863174	[A/G]	2.58e-06	14.9
	Bn-A02-p6373647*	A02	3548475	[T/C]	3.24e-06	13
	Bn-A05-p2030789*	A05	2163605	[A/G]	1.37e-06	15.6
	Bn-scaff_20270_1-p1172081*	A05	21612891	[A/G]	3.79e-08	19.8
	Bn-A10-p9581812	A10	11008376	[T/C]	2.24e-06	13.4
	Bn-scaff_17369_1-p884077*	C01	11444415	[A/G]	1.51e-07	18.2
	Bn-scaff_22728_1-p703468*	C03	5954737	[A/G]	8.26e-06	13.6
	Bn-scaff_18322_1-p2121991*	C03	6973475	[A/G]	6.17e-07	16.5
	Bn-scaff_16361_1-p2730705*	C04	23433576	[T/G]	8.2e-07	16.2
	Bn-scaff_16547_1-p382907*	C06	29813384	[A/C]	8.99e-06	13.5
C29 2-Alcohol	Bn-A05-p19622826*	A05	17822654	[T/C]	5.35e-07	14.8
C31 2-Alcohol	Bn-A01-p15087045*	A01	12597664	[A/G]	2.05e-08	19.5
	Bn-A01-p15087171	A01	11121097	[T/C]	4.02e-06	12.1
	Bn-A02-p5500107*	A02	2619870	[G/C]	9.35e-06	12.7
	Bn-A02-p5516551*	A02	2642351	[T/C]	3.68e-07	16.2
	Bn-A02-p7004091*	A02	4037639	[T/C]	1.45e-08	19.9
	Bn-A02-p10568947*	A02	7437133	[A/C]	3.02e-08	19
	Bn-A02-p10788285*	A02	7615156	[T/G]	6.73e-09	20.7
	Bn-A02-p11153317*	A02	7926658	[A/C]	5.43e-07	15.8
	Bn-A02-p16521871*	A02	12742044	[A/G]	4.06e-20	54.2
	Bn-A02-p16528486*	A02	12748661	[A/C]	7.05e-06	13
	Bn-A05-p8943009*	A02	13166707	[T/C]	7.61e-08	18
	Bn-A02-p21625125*	A02	21487376	[T/G]	1.72e-20	55.4
	Bn-A02-p25206605*	A02	23296085	[A/G]	4.18e-08	18.6
	Bn-A03-p3381122*	A03	2951211	[T/G]	3.47e-11	26.9
	Bn-A03-p20350690	A03	19217415	[A/G]	7.71e-09	18.8
	Bn-A03-p21284312	A03	20053411	[A/G]	1.32e-06	13.3
	Bn-A04-p5223849*	A04	5401755	[A/C]	2.56e-06	14.1
	Bn-A04-p8609799	A04	9927046	[A/G]	3.41e-06	12.3
	Bn-A04-p11386737*	A04	12443665	[A/G]	9.7e-06	12.7
	Bn-A04-p13501943*	A04	14165249	[A/C]	1.42e-06	14.7
	Bn-A04-p18055770*	A04	18136834	[A/G]	3.98e-08	18.7
	Bn-A05-p4055839*	A05	3911946	[A/G]	2.57e-06	14.1
	Bn-A05-p17542638*	A05	14594950	[A/C]	4.49e-06	12
	Bn-A05-p20292751*	A05	18503266	[A/G]	6.69e-06	11.6
	Bn-A05-p20296253*	A05	18506814	[T/C]	5.43e-09	21
	Bn-A06-p600029*	A06	627922	[T/G]	6.16e-06	13.1
	Bn-A06-p18717323	A06	20070521	[A/G]	5.67e-20	53.7
	Bn-scaff_19740_1-p130243	A06	4400111	[A/C]	2.33e-10	24.6
	Bn-Scaffold000240-p44866	A06	4690743	[A/C]	3.59e-06	13.7
	Bn-A07-p1657613*	A07	1736732	[A/G]	4.23e-06	13.5
	Bn-A07-p6765464*	A07	8695324	[A/G]	5.24e-07	14.2
	Bn-A07-p10100811*	A07	11279866	[T/C]	7.33e-07	15.5
	Bn-A07-p11255851	A07	12532066	[A/G]	8.22e-06	12.8
	Bn-A07-p13497516*	A07	15508145	[T/C]	6.56e-20	53.5
	Bn-A08-p15792684*	A08	13288345	[T/G]	1.46e-05	12.2
	Bn-A08-p17315378*	A08	14753748	[T/G]	2.56e-08	19.2
	Bn-A08-p17434041*	A08	14897715	[T/G]	6.88e-06	13
	Bn-A08-p19244116*	A08	16584255	[T/G]	1.58e-06	14.6
	Bn-A09-p13692953	A09	14315449	[T/G]	3.17e-07	16.4
	Bn-A09-p30763709*	A09	28516909	[A/G]	3.93e-06	13.6
	Bn-A10-p4840892*	A10	41908	[T/C]	1.9e-05	11.9
	Bn-A10-p4786596*	A10	95475	[T/G]	6.9e-07	15.5
	Bn-A10-p6851091*	A10	8404038	[T/G]	6.6e-06	11.6
	Bn-A10-p7510542	A10	9202709	[T/C]	1.25e-05	12.4
	Bn-A10-p15096523*	A10	15040510	[A/C]	1.54e-07	17.2
	Bn-scaff_15838_1-p849341*	C01	1282529	[T/G]	1.44e-06	14.7
	Bn-scaff_17369_1-p1244703	C01	11167137	[T/G]	2.41e-05	11.7
	Bn-scaff_17369_1-p116095	C01	12228977	[T/G]	7.65e-06	12.9
	Bn-scaff_22790_1-p717222	C01	16118429	[T/C]	4.41e-06	13.5
	Bn-scaff_19183_1-p451280	C01	20805365	[A/G]	1.56e-06	14.6
	Bn-scaff_21820_1-p956949	C01	24741687	[A/C]	1.39e-05	12.3
	Bn-scaff_16929_1-p272119	C01	28364023	[A/G]	5.68e-06	13.2
	Bn-scaff_16929_1-p175989	C01	28431601	[A/G]	7.08e-06	13
	Bn-scaff_16352_1-p36412*	C03	11843319	[T/C]	8.13e-06	11.4
	Bn-scaff_16352_1-p64587*	C03	15162790	[A/C]	6.78e-07	15.5
	Bn-scaff_16352_1-p367247*	C03	15485630	[T/G]	2.26e-05	11.7
	Bn-scaff_18917_1-p807362	C03	28942565	[T/G]	2.23e-05	11.8
	Bn-scaff_26320_1-p297674	C03	30891472	[A/G]	6.85e-07	14
	Bn-scaff_16534_1-p1313406	C04	3915352	[T/C]	1.73e-05	12
	Bn-scaff_25012_1-p10988	C04	7260525	[A/C]	6.25e-08	18.2
	Bn-scaff_22148_1-p240788	C04	29275716	[A/G]	1.09e-05	12.5
	Bn-scaff_15798_1-p249729*	C04	36871057	[T/G]	4.71e-10	23.8
	Bn-scaff_16888_1-p1834154	C04	45967723	[T/G]	4.99e-06	13.4
	Bn-scaff_18181_1-p521070	C05	7128366	[T/C]	2.19e-06	14.3
	Bn-scaff_16485_1-p747170*	C06	3674883	[A/C]	2.11e-05	11.8
	Bn-scaff_17454_1-p87022	C06	8299084	[A/C]	3.13e-06	13.9
	Bn-scaff_17580_1-p51543	C06	8408870	[A/G]	8.6e-06	12.8
	Bn-scaff_17454_1-p225095	C06	8428072	[A/G]	3.06e-06	13.9
	Bn-scaff_17454_1-p254299	C06	8454374	[A/C]	5.65e-07	14.2
	Bn-scaff_17984_1-p373294	C06	9187686	[T/C]	1.86e-10	24.9
	Bn-scaff_17984_1-p1076812	C06	9856925	[A/C]	1.23e-05	12.4
	Bn-scaff_21198_1-p64964	C06	13362198	[T/G]	3.82e-06	12.2
	Bn-scaff_16116_1-p450735	C06	28346215	[T/C]	1.52e-08	19.8
	Bn-scaff_16100_1-p398858	C07	20138480	[T/C]	5.89e-06	13.2
	Bn-scaff_16069_1-p1535876*	C07	37944581	[T/C]	4.4e-06	13.5
	Bn-scaff_16069_1-p1916253*	C07	38327703	[A/G]	4.04e-08	18.7
	Bn-scaff_16069_1-p3750766*	C07	40155009	[A/C]	1.01e-08	20.3
	Bn-scaff_18602_1-p278628	C08	16438368	[T/G]	4.48e-06	13.5
	Bn-scaff_16361_1-p1261596*	C08	28743843	[A/C]	1.25e-06	14.9
	Bn-scaff_16197_1-p843654*	C08	33251755	[A/G]	6.57e-06	13.1
	Bn-scaff_16445_1-p800267*	C08	36001472	[T/C]	4.38e-06	13.5
	Bn-scaff_17750_1-p1527745	C09	46931937	[A/T]	3.97e-08	18.7
C26 1-Alcohol	Bn-A01-p6380934*	A01	5841881	[A/C]	2.67e-05	12.1
	Bn-A02-p25285941*	A02	23362459	[T/G]	4.7e-07	16.7
	Bn-scaff_15798_1-p733219*	C04	37433289	[T/C]	2.77e-05	12.1
	Bn-scaff_16361_1-p1569363*	C08	29099386	[A/C]	1.98e-05	12.5
C28 1-Alcohol	Bn-A01-p6380934*	A01	5841881	[A/C]	2.89e-06	14.6
	Bn-scaff_15798_1-p733219*	C04	37433289	[T/C]	6.81e-06	13.6
C38 Ester	Bn-A08-p16793918*	A08	14265058	[T/G]	1.11e-06	15.6
C40 Ester	Bn-scaff_17369_1-p952992*	A08	4668878	[T/C]	1.8e-05	12.4
	Bn-A08-p16793918*	A08	14265058	[T/G]	3.83e-07	16.8
	Bn-scaff_27872_1-p48529	C06	3756084	[T/C]	1.39e-05	12.7
C42 Ester	Bn-Scaffold000444-p344*	A01	10249534	[T/G]	1.77e-05	12.5
	Bn-A08-p8675006*	A08	7550441	[A/G]	1.65e-05	12.5
	Bn-A08-p16793918*	A08	14265058	[T/G]	4.43e-07	16.6
C44 Ester	Bn-A01-p916852*	A01	534176	[A/G]	2.44e-05	11.9
	Bn-scaff_18322_1-p2378816*	C03	6843355	[A/G]	2.96e-06	14.2
	Bn-scaff_16445_1-p766444	C08	36034926	[A/G]	3.01e-10	24.8
	Bn-scaff_19899_1-p639962*	C09	40484284	[T/C]	2.59e-10	25
Total C29	Bn-A01-p6380934*	A01	5841881	[A/C]	1.63e-06	17.2
	Bn-scaff_16485_1-p747170*	C06	3674883	[A/C]	6.51e-08	21.4
	Bn-scaff_16361_1-p1569363*	C08	29099386	[A/C]	2.91e-05	13.5
Alkane Pathway	Bn-A01-p6380934*	A01	5841881	[A/C]	2.49e-05	12.2
	Bn-A05-p2030789*	A05	2163605	[A/G]	1.19e-05	13
	Bn-scaff_15798_1-p733219*	C04	37433289	[T/C]	2.22e-05	12.3
1-Alcohol Pathway	Bn-A02-p25285941*	A02	23362459	[T/G]	7.43e-07	16
