# Supplementary material for: A combination of genome-wide association study and transcriptome analysis in leaf epidermis identifies candidate genes involved in cuticular wax biosynthesis in Brassica napus
Source: BMC Plant Biol. 2020 Oct 6;20:458. doi: 10.1186/s12870-020-02675-y (PMC7541215; doi:10.1186/s12870-020-02675-y)
Supplement: Supplementary file 7 — Additional file 7: Table S4. Summary of RNA-Seq reads. [file 12870_2020_2675_MOESM7_ESM.xlsx]

## Sheet: Table S4
Table S4 Summary of RNA-Seq reads. HW-1, HW-2, and HW-3 mix represent three biological replicates from high-wax load (HW) rapeseed lines, respectively, while LW-1, LW-2 and LW-3 mix represent replicates from low-wax load (LW) rapeseed lines.
	Total Reads	Mapped Reads	Unique Mapped Reads	Multiple Mapped Reads	Reads Map to '+'	Reads Map to '-'
LW-1mix	45916288	38,689,213 (84.26%)	36,974,746 (80.53%)	1,714,467 (3.73%)	19,045,541 (41.48%)	19,109,979 (41.62%)
LW-2mix	39147190	32,424,554 (82.83%)	30,870,813 (78.86%)	1,553,741 (3.97%)	15,908,561 (40.64%)	15,999,631 (40.87%)
LW-3mix	42573772	36,214,689 (85.06%)	34,680,541 (81.46%)	1,534,148 (3.60%)	17,849,282 (41.93%)	17,895,994 (42.04%)
HW-1mix	44165272	36,863,401 (83.47%)	35,297,775 (79.92%)	1,565,626 (3.54%)	18,183,562 (41.17%)	18,218,923 (41.25%)
HW-2mix	45399190	38,130,921 (83.99%)	36,456,896 (80.30%)	1,674,025 (3.69%)	18,792,875 (41.39%)	18,832,696 (41.48%)
HW-3mix	40951900	34,165,734 (83.43%)	32,683,243 (79.81%)	1,482,491 (3.62%)	16,840,129 (41.12%)	16,882,398 (41.22%)
