# Supplementary material for: A combination of genome-wide association study and transcriptome analysis in leaf epidermis identifies candidate genes involved in cuticular wax biosynthesis in Brassica napus
Source: BMC Plant Biol. 2020 Oct 6;20:458. doi: 10.1186/s12870-020-02675-y (PMC7541215; doi:10.1186/s12870-020-02675-y)
Supplement: Supplementary file 10 — Additional file 10: Table S5. Differentially expressed transcription factor. [file 12870_2020_2675_MOESM10_ESM.xlsx]

## Sheet: Table S5
Table S5 Differentially expressed transcription factor. Thresholds for significantly differential expression between high wax rapeseed (HW) and low wax rapeseed (LW) were set to false discovery rate (FDR) < 0.001 and fold change ≥4. Positive and negative Log2FC values indicate up and down regulation of gene expression in LW when compared to HW. N indicates not expressed in LW and I indicates not …
Gene ID	Trancription factor family	Annotation	log2FC	regulated
BnaA01g31020D	MYB	Trihelix transcription factor ASIL1	-7.6312	down
BnaAnng34960D	MYB	Transcription factor MYB1	-6.43272	down
BnaCnng62330D	MYB	Transcription factor MYB59	-6.34159	down
BnaC02g46900D	MYB	Transcription factor KUA1	-6.3194	down
BnaC02g18390D	MYB	Transcription factor HHO3	-6.29509	down
BnaC02g19330D	MYB	Myb family transcription factor PHL8	-6.07908	down
BnaA01g02690D	MYB	SWI/SNF complex subunit SWI3D	-5.44297	down
BnaC02g34810D	MYB	Transcription factor MYB88	-5.16499	down
Brassica_napus_newGene_12635	MYB	Transcription factor MYB124	-4.77938	down
BnaC02g47760D	MYB	Two-component response regulator ARR14	-4.72409	down
BnaAnng17890D	MYB	Protein LHY	-4.72096	down
BnaC02g39780D	MYB	Protein ALWAYS EARLY 1	-4.67176	down
BnaC02g44890D	MYB	Transcription factor MYB82	-4.66442	down
BnaC07g20410D	MYB	Nuclear transcription factor Y subunit B-6	-4.65775	down
Brassica_napus_newGene_3251	MYB	Transcription factor MYB28	-4.50711	down
BnaC09g22260D	MYB	Transcription factor MYB74	-4.50609	down
BnaA05g01050D	MYB	Protein CCA1	-3.63382	down
BnaA01g23930D	MYB	Transcription factor MYB15	-3.50477	down
BnaC09g07170D	MYB	Telomere repeat-binding factor 2	-3.32533	down
BnaC06g35350D	MYB	Transcription factor MYB41	-3.31519	down
BnaA05g28870D	MYB	Protein REVEILLE 8	-3.22168	down
BnaC05g14070D	MYB	Protein REVEILLE 7	-3.03118	down
BnaC04g00590D	MYB	Protein CCA1	-2.9453	down
BnaC02g41860D	MYB	Transcription factor MYB34	-2.76956	down
BnaA10g00780D	MYB	Protein LHY	-2.7396	down
BnaC02g35850D	MYB	Trihelix transcription factor GT-4	-2.61388	down
BnaAnng06630D	MYB	Transcription factor MYB34	-2.58318	down
BnaA10g24770D	MYB	Transcription factor DIVARICATA	-2.56663	down
BnaA01g32200D	MYB	Protein REVEILLE 8	-2.56649	down
BnaC06g35340D	MYB	Transcription factor MYB41	-2.54739	down
BnaC05g00840D	MYB	Protein LHY	-2.47727	down
BnaA03g00640D	MYB	Protein REVEILLE 4	-2.41579	down
BnaC04g52380D	MYB	SWR1-complex protein 4	-2.30772	down
BnaA10g17890D	MYB	Transcription factor MYB20	-2.208	down
BnaC09g02840D	MYB	Protein PHR1-LIKE 1	-2.06504	down
BnaA08g13950D	MYB	Transcription factor TRY	-2.03201	down
BnaA07g31680D	MYB	Myb-related protein 306	-2.01721	down
BnaC03g00940D	MYB	Protein REVEILLE 4	-2.00764	down
BnaC09g50990D	MYB	Transcription factor RAX3	N	down
BnaC02g39290D	MYB	Protein PHR1-LIKE 1	N	down
BnaC02g16640D	MYB	Transcription factor MYB44	N	down
BnaA09g05160D	MYB	Myb DNA-binding like	N	down
BnaC02g30900D	MYB	Transcription activator GLK2	N	down
BnaA01g08300D	MYB	Protein PHOSPHATE STARVATION RESPONSE 1	N	down
BnaCnng49840D	MYB	Transcription factor MYB34	N	down
BnaCnng28030D	MYB	Transcription factor MYB75	N	down
BnaC02g37590D	MYB	Transcription factor MYB30	N	down
BnaC02g23790D	MYB	Trihelix transcription factor GT-2	N	down
BnaC09g10430D	MYB	Myb family transcription factor PHL4	N	down
Brassica_napus_newGene_5327	MYB	Myb family transcription factor PHL7	N	down
BnaC02g05990D	MYB	Transcription factor MYB16	N	down
BnaC02g03720D	MYB	Transcription factor DIVARICATA	N	down
BnaC02g33420D	MYB	Trihelix transcription factor GT-2	N	down
BnaCnng70380D	MYB	Putative Myb family transcription factor At1g14600	N	down
BnaC02g01850D	MYB	Myb family transcription factor PHL5	N	down
BnaC02g02590D	MYB	Transcription factor DIVARICATA	N	down
BnaC02g06680D	MYB	Transcription repressor KAN1	N	down
BnaC02g06730D	MYB	Transcription factor MYB20	N	down
BnaC02g22630D	MYB	Transcription factor MYB122	N	down
BnaCnng02030D	MYB	Protein REVEILLE 5	I	up
BnaC01g06500D	MYB	Two-component response regulator ARR10	I	up
BnaC03g31750D	MYB	MYB-like transcription factor ETC3	8.40538	up
BnaC06g35510D	MYB	Transcription factor MYB96	5.6349	up
BnaA03g26820D	MYB	MYB-like transcription factor ETC3	5.03917	up
BnaUnng04070D	MYB	Transcription factor MYB1	4.62971	up
BnaA05g00510D	MYB	Transcription factor MYB12	4.55147	up
BnaC09g05300D	MYB	Transcription factor MYB28	3.78804	up
Brassica_napus_newGene_8051	MYB	Myb family transcription factor PHL6	3.46538	up
BnaA09g02150D	MYB	Transcription factor MYB21	3.29412	up
BnaC07g21960D	MYB	Transcription factor MYB88	3.12703	up
BnaA08g09740D	MYB	Transcription factor MYB102	2.82603	up
BnaC03g61720D	MYB	Transcription factor HHO5	2.72251	up
BnaC04g51450D	MYB	Transcription factor MYB2	2.62062	up
BnaA06g34360D	MYB	Putative Myb family transcription factor At1g14600	2.59299	up
BnaA02g26180D	MYB	Putative Myb family transcription factor At1g14600	2.53074	up
BnaC07g46430D	MYB	Transcription factor MYB73	2.51506	up
BnaA03g04050D	MYB	Transcription factor MYB46	2.49132	up
BnaA02g15320D	MYB	Transcription repressor MYB6	2.36979	up
BnaC08g06060D	MYB	Transcription factor MYB3	2.36475	up
BnaA08g15490D	MYB	Transcription factor HHO5	2.34127	up
BnaC07g36700D	MYB	Transcription factor MYB102 OS=Arabidopsis thaliana	2.28645	up
BnaCnng65380D	MYB	Transcription factor MYB29	2.25111	up
BnaA09g07290D	MYB	Telomere repeat-binding factor 2	2.23589	up
BnaC01g01940D	MYB	Transcription factor HHO5	2.20592	up
BnaC01g41180D	MYB	Transcription factor MYB102	2.07802	up
BnaC04g27380D	MYB	Transcription factor MYB2	2.02621	up
BnaA01g34790D	WRKY	WRKY transcription factor 11	-9.3725	down
BnaCnng45760D	WRKY	WRKY transcription factor 41	-7.10644	down
BnaC09g06380D	WRKY	WRKY transcription factor 19	-6.48011	down
BnaC02g40180D	WRKY	WRKY transcription factor 50	-4.16202	down
BnaA07g07600D	WRKY	WRKY transcription factor 71	-3.4167	down
BnaC02g43180D	WRKY	Probable WRKY transcription factor 19	-2.82668	down
BnaC02g34990D	WRKY	Probable WRKY transcription factor 3	-2.61946	down
BnaC02g26030D	WRKY	Probable WRKY transcription factor 40	-2.5438	down
BnaA05g34850D	WRKY	Probable WRKY transcription factor 33	-2.14896	down
BnaC07g40660D	WRKY	Probable WRKY transcription factor 20	-2.10333	down
BnaC09g11830D	WRKY	Probable WRKY transcription factor 19	-2.03388	down
BnaC02g01720D	WRKY	Probable WRKY transcription factor 26	N	down
BnaC02g43320D	WRKY	Probable WRKY transcription factor 51	N	down
BnaA01g05060D	WRKY	WRKY transcription factor 18	N	down
BnaC09g18980D	WRKY	Probable WRKY transcription factor 16	N	down
BnaC09g06700D	WRKY	Probable WRKY transcription factor 51	N	down
BnaC02g09670D	WRKY	Probable WRKY transcription factor 38	N	down
BnaC02g39360D	WRKY	Probable WRKY transcription factor 74	N	down
BnaC05g48590D	WRKY	Protein IMPAIRED IN BABA-INDUCED STERILITY 1	I	up
BnaA08g08590D	WRKY	Probable WRKY transcription factor 28	4.26102	up
BnaC04g00310D	WRKY	Probable WRKY transcription factor 23	3.7172	up
BnaA01g11880D	WRKY	Probable WRKY transcription factor 31	3.64044	up
BnaC04g40940D	WRKY	Probable WRKY transcription factor 31	3.34735	up
BnaCnng02000D	WRKY	WRKY transcription factor 22	2.55118	up
BnaC02g24770D	ERF	Ethylene-responsive transcription factor RAP2-4	-9.59538	down
BnaC02g30930D	ERF	Ethylene-responsive transcription factor 9	-6.94637	down
BnaC02g11520D	ERF	AP2-like ethylene-responsive transcription factor AIL5	-5.86311	down
BnaC02g48800D	ERF	Ethylene-responsive transcription factor ERF104	-5.71694	down
BnaAnng21280D	ERF	Ethylene-responsive transcription factor 1A	-4.96944	down
BnaC02g00280D	ERF	AP2-like ethylene-responsive transcription factor AIL6	-4.45202	down
BnaA01g34910D	ERF	Ethylene-responsive transcription factor 6	-4.32125	down
BnaC02g43290D	ERF	Ethylene-responsive transcription factor ABR1	-4.31035	down
BnaA07g29360D	ERF	ethylene-responsive transcription factor ERF021-like	-4.14849	down
BnaC09g07480D	ERF	Ethylene-responsive transcription factor ERF010	-3.82406	down
BnaA01g02720D	ERF	Ethylene-responsive transcription factor ERF109	-3.6468	down
BnaA07g06750D	ERF	Ethylene-responsive transcription factor ERF098	-3.61184	down
BnaA10g05780D	ERF	Ethylene-responsive transcription factor ERF105	-3.42435	down
BnaC08g04820D	ERF	Ethylene-responsive transcription factor RAP2-1	-3.29833	down
BnaC08g18660D	ERF	Ethylene-responsive transcription factor ERF017	-2.85468	down
BnaCnng60520D	ERF	Ethylene-responsive transcription factor 2	-2.84154	down
BnaC07g08350D	ERF	Ethylene-responsive transcription factor ERF098	-2.734	down
BnaA09g18210D	ERF	Ethylene-responsive transcription factor 5	-2.5897	down
BnaC09g05370D	ERF	Ethylene-responsive transcription factor ERF107	-2.18198	down
BnaC06g32560D	ERF	Ethylene-responsive transcription factor ERF021	-2.16428	down
BnaA03g22100D	ERF	Ethylene-responsive transcription factor RAP2-7	-2.08311	down
BnaC09g50850D	ERF	Ethylene-responsive transcription factor TINY	N	down
Brassica_napus_newGene_6488	ERF	Ethylene-responsive transcription factor RAP2-7	N	down
BnaC02g20580D	ERF	Ethylene-responsive transcription factor ERF070	N	down
BnaC09g28200D	ERF	Ethylene-responsive transcription factor ERF025	4.21289	up
BnaA10g07620D	ERF	Ethylene-responsive transcription factor ERF025	4.10887	up
BnaA09g12290D	ERF	Ethylene-responsive transcription factor ERF061	3.8487	up
BnaAnng37390D	ERF	Ethylene-responsive transcription factor ERF061	3.50509	up
BnaA10g27820D	ERF	Ethylene-responsive transcription factor ERF014	3.44134	up
BnaA05g23130D	ERF	Ethylene-responsive transcription factor RAP2-3	2.46378	up
BnaC01g03990D	ERF	Ethylene-responsive transcription factor ERF109	2.38608	up
BnaAnng06420D	ERF	Ethylene-responsive transcription factor ERF106	2.32969	up
BnaA08g01300D	ERF	Ethylene-responsive transcription factor 4	2.30471	up
BnaC06g03860D	ERF	Ethylene-responsive transcription factor 3	2.13464	up
BnaA09g47030D	AP2	Dehydration-responsive element-binding protein 1F	I	up
BnaAnng36290D	AP2	Dehydration-responsive element-binding protein 1F	4.35201	up
BnaC08g41070D	AP2	Dehydration-responsive element-binding protein 1F	4.1729	up
BnaCnng31550D	AP2	Dehydration-responsive element-binding protein 1F	3.6329	up
BnaC08g15650D	AP2	Dehydration-responsive element-binding protein 1F	3.20696	up
BnaA03g13620D	AP2	Dehydration-responsive element-binding protein 1B	2.04191	up
BnaC02g42720D	NAC	NAC domain-containing protein 102	-9.37263	down
BnaA01g08370D	NAC	NAC domain-containing protein 73	-5.9974	down
BnaC09g06370D	NAC	NAC domain-containing protein 104	-5.47641	down
BnaCnng60710D	NAC	NAC domain-containing protein 90	-4.05261	down
BnaC09g04330D	NAC	NAC domain-containing protein 91	-3.54419	down
BnaC07g21770D	NAC	NAC domain-containing protein 35	-3.48863	down
BnaC09g09210D	NAC	NAC domain-containing protein 22	-3.3897	down
BnaA01g07600D	NAC	NAC domain-containing protein 75	-3.2072	down
BnaC02g01470D	NAC	NAC domain-containing protein 79	-3.03394	down
BnaC02g00940D	NAC	NAC domain-containing protein 82	-2.41455	down
BnaCnng49350D	NAC	NAC domain-containing protein 59	N	down
BnaA05g32430D	NAC	NAC domain-containing protein 45	N	down
BnaC02g26450D	NAC	NAC domain-containing protein 91	N	down
BnaC02g34540D	NAC	NAC domain-containing protein 35	N	down
BnaA01g28930D	NAC	NAC domain-containing protein 55	3.00769	up
BnaAnng26200D	NAC	NAC transcription factor 47	2.4421	up
BnaC07g49940D	NAC	NAC domain-containing protein 100	2.39723	up
BnaA08g00130D	NAC	NAC domain-containing protein 21/22	2.33743	up
BnaC03g73730D	NAC	NAC domain-containing protein 21/22	2.2733	up
BnaA03g48570D	NAC	NAC domain-containing protein 72	2.27061	up
BnaA07g14730D	NAC	NAC domain-containing protein 92	2.22776	up
BnaC04g31690D	NAC	NAC domain-containing protein 92	2.06109	up
BnaA04g09470D	NAC	NAC domain-containing protein 92	2.00399	up
BnaCnng19040D	zinc finger	zinc finger protein 4-like	-9.35465	down
BnaCnng28850D	zinc finger	Dof zinc finger protein DOF5.1	-6.05828	down
BnaC09g05850D	zinc finger	Dof zinc finger protein DOF5.6	-5.31213	down
BnaC09g06950D	zinc finger	Zinc-finger homeodomain protein 1	-5.16666	down
BnaC04g42410D	zinc finger	B-box zinc finger protein 25	-4.58578	down
BnaC09g12040D	zinc finger	Dof zinc finger protein DOF1.8	-4.54947	down
BnaA04g18330D	zinc finger	B-box zinc finger protein 25	-3.77276	down
BnaAnng38870D	zinc finger	Zinc finger protein CONSTANS-LIKE 2	-3.7568	down
BnaC09g04200D	Zinc finger	Zinc finger protein CONSTANS-LIKE 4	-3.14883	down
BnaA05g11360D	zinc finger	B-box zinc finger protein 25	-2.86878	down
BnaA07g24230D	zinc finger	Cyclic dof factor 5	-2.67593	down
BnaAnng24480D	zinc finger	Cyclic dof factor 1	-2.60528	down
BnaA06g19890D	Zinc finger	Zinc finger protein ZAT8	-2.58508	down
BnaA03g21490D	zinc finger	Dof zinc finger protein DOF2.5	-2.46394	down
BnaA03g09070D	zinc finger	Dof zinc finger protein DOF5.3	-2.19828	down
BnaC06g43390D	zinc finger	Cyclic dof factor 5	-2.19824	down
BnaA04g27160D	zinc finger	Dof zinc finger protein DOF2.5	-2.16356	down
BnaC03g01080D	zinc finger	Zinc finger protein JACKDAW	-2.08969	down
BnaA10g28590D	zinc finger	Dof zinc finger protein DOF1.6	-2.07089	down
BnaA09g50090D	zinc finger	B-box zinc finger protein 24	-2.0517	down
BnaC02g21000D	zinc finger	Transcription factor IIIA	N	down
BnaC02g34300D	zinc finger	Protein indeterminate-domain 5	N	down
BnaC02g38460D	zinc finger	Zinc finger protein CONSTANS-LIKE 10	N	down
BnaC02g23750D	zinc finger	B-box zinc finger protein 21	N	down
BnaC02g04320D	zinc finger	PH, RCC1 and FYVE domains-containing protein 1	N	down
Brassica_napus_newGene_10300	zinc finger	Zinc finger CCCH domain-containing protein 28	N	down
Brassica_napus_newGene_10940	zinc finger	Zinc finger CCCH domain-containing protein 49	-10.0331	down
BnaCnng53120D	zinc finger	Protein indeterminate-domain 1	N	down
BnaA09g02430D	zinc finger	Zinc-finger homeodomain protein 9	2.49344	up
BnaC09g01970D	zinc finger	Zinc-finger homeodomain protein 9	-6.3939	down
BnaCnng08060D	zinc finger	Zinc-finger homeodomain protein 5	-6.03261	down
BnaA01g14020D	zinc finger	Zinc-finger homeodomain protein 2	-2.28932	down
BnaCnng66730D	zinc finger	Zinc-finger homeodomain protein 6	-2.00717	down
BnaA03g60050D	zinc finger	Helicase-like transcription factor CHR28	I	up
BnaC08g44590D	zinc finger	B-box zinc finger protein 24	I	up
BnaCnng38870D	zinc finger	Dof zinc finger protein DOF1.1	6.69866	up
BnaA09g17030D	zinc finger	Zinc finger CCCH domain-containing protein 61	5.86923	up
BnaCnng01710D	zinc finger	Dof zinc finger protein DOF4.1	4.61102	up
BnaA10g02150D	zinc finger	Zinc finger CCCH domain-containing protein 2	3.63154	up
BnaC08g14290D	zinc finger	Zinc finger protein 5	2.75626	up
BnaA02g14430D	zinc finger	Zinc-finger homeodomain protein 11	2.92907	up
BnaC03g58080D	zinc finger	Zinc finger protein ZAT10	2.09957	up
BnaA05g20490D	zinc finger	Zinc finger protein AZF2	2.03757	up
BnaC05g02110D	zinc finger	Zinc finger protein MAGPIE	2.00156	up
BnaC02g11780D	bHLH	Transcription factor bHLH35	-8.41207	down
Brassica_napus_newGene_3521	bHLH	Transcription factor bHLH60	-7.74828	down
BnaC02g11970D	bHLH	Putative transcription factor bHLH041	-5.57647	down
BnaA01g24020D	bHLH	Transcription factor bHLH34	-4.43601	down
BnaC02g27000D	bHLH	Homeobox protein LUMINIDEPENDENS	-4.06366	down
BnaC02g18790D	bHLH	Transcription factor bHLH49	-3.25123	down
BnaA01g06170D	bHLH	Transcription factor bHLH69	-3.09012	down
BnaC01g03860D	bHLH	Transcription factor bHLH63	-2.55258	down
BnaC09g19710D	bHLH	Transcription factor Bhlh28	-2.53417	down
BnaCnng10760D	bHLH	Transcription factor bHLH123	-2.45361	down
BnaA09g51900D	bHLH	Transcription factor MYC1	-2.42769	down
BnaA09g18200D	bHLH	Transcription factor bHLH28	N	down
BnaC09g11380D	bHLH	Transcription factor EGL1	N	down
BnaC08g22020D	bHLH	Transcription factor Bhlh47	I	up
BnaC01g07430D	bHLH	Transcription factor bHLH69	5.82825	up
Brassica_napus_newGene_3548	bHLH	Transcription factor bHLH60	5.12181	up
BnaCnng01580D	bHLH	Transcription factor bHLH57	4.80553	up
BnaC01g17320D	bHLH	Transcription factor bHLH126	4.1885	up
BnaA01g35240D	bHLH	Transcription factor bHLH126	3.06125	up
BnaA07g17500D	bHLH	Transcription factor Bhlh60	2.24737	up
BnaA03g49880D	bHLH	Transcription factor bHLH27	2.23438	up
BnaA09g11090D	bHLH	Transcription factor EGL1	2.10639	up
BnaAnng30260D	bZIP	Basic leucine zipper 25	-8.31343	down
BnaA09g26320D	bZIP	Basic leucine zipper 25	-7.87422	down
BnaC02g00560D	bZIP	Transcription factor TGA4	-6.59136	down
BnaC09g09130D	bZIP	Basic leucine zipper 23	-4.63395	down
BnaCnng20400D	bZIP	ABSCISIC ACID-INSENSITIVE 5-like protein 2	-3.75784	down
BnaC02g41050D	bZIP	Basic leucine zipper 9	-3.36278	down
BnaA03g19810D	bZIP	Basic leucine zipper 34	-2.41456	down
BnaAnng26550D	bZIP	ABSCISIC ACID-INSENSITIVE 5-like protein 6	-2.35422	down
BnaC09g09660D	bZIP	bZIP transcription factor 2	-2.29995	down
BnaC02g43620D	bZIP	Transcription factor TGA1	-2.10002	down
BnaC04g24820D	bZIP	ABSCISIC ACID-INSENSITIVE 5-like protein 2	N	down
BnaC02g39310D	bZIP	Basic leucine zipper 63	N	down
BnaCnng21800D	bZIP	bZIP transcription factor 44	N	down
BnaC02g06270D	bZIP	Basic leucine zipper 43	N	down
BnaC08g44990D	bZIP	Transcription factor RF2b	I	up
BnaA07g03000D	bZIP	bZIP transcription factor 27	6.10088	up
BnaA02g17180D	bZIP	bZIP transcription factor 44	4.54836	up
BnaA05g02840D	bZIP	Basic leucine zipper 34	3.16823	up
BnaCnng01910D	bZIP	G-box-binding factor 2	3.0459	up
BnaC04g09030D	bZIP	Protein ABSCISIC ACID-INSENSITIVE 5	2.25727	up
BnaA08g16860D	bZIP	bZIP transcription factor 18	2.20774	up
BnaC01g03810D	bZIP	bZIP transcription factor 11	2.06623	up
BnaC02g00490D	MADS-box protein	MADS-box protein FLOWERING LOCUS C	-8.80249	down
BnaA06g12900D	MADS-box protein	Agamous-like MADS-box protein AGL65	-2.6472	down
BnaC09g22090D	MADS-box protein	Agamous-like MADS-box protein AGL3	-2.33829	down
BnaC07g22060D	MADS-box protein	Agamous-like MADS-box protein AGL30	-2.20773	down
BnaC02g43470D	MADS-box protein	Agamous-like MADS-box protein AGL70	N	down
BnaC02g26190D	MADS-box protein	Agamous-like MADS-box protein AGL80	N	down
BnaA01g02900D	MADS-box protein	Agamous-like MADS-box protein AGL16	N	down
BnaC02g43420D	MADS-box protein	Agamous-like MADS-box protein AGL70	N	down
BnaC02g20640D	MADS-box protein	Agamous-like MADS-box protein AGL12	N	down
BnaA05g05010D	MADS-box protein	MADS-box protein SOC1	2.26453	up
BnaC02g36010D	Homeobox-leucine zipper protein	Homeobox-leucine zipper protein ATHB-6	-6.49011	down
Brassica_napus_newGene_4533	Homeobox-leucine zipper protein	Homeobox-leucine zipper protein ATHB-8	-3.37583	down
BnaCnng43340D	Homeobox-leucine zipper protein	Homeobox-leucine zipper protein HDG12	-6.1666	down
BnaC07g05210D	Homeobox-leucine zipper protein	Homeobox-leucine zipper protein REVOLUTA	-4.51955	down
Brassica_napus_newGene_5056	Homeobox-leucine zipper protein	Homeobox-leucine zipper protein ATHB-X	N	down
BnaA02g04510D	Homeobox-leucine zipper protein	Homeobox-leucine zipper protein HDG8	I	up
BnaCnng73480D	Homeobox-leucine zipper protein	Homeobox-leucine zipper protein HDG2	I	up
BnaC08g44100D	Homeobox-leucine zipper protein	Homeobox-leucine zipper protein HDG2	I	up
BnaA09g55520D	Homeobox-leucine zipper protein	Homeobox-leucine zipper protein ATHB-12	6.28384	up
BnaC04g53910D	Homeobox-leucine zipper protein	Homeobox-leucine zipper protein HDG11	5.52716	up
BnaA09g18250D	Homeobox-leucine zipper protein	Homeobox-leucine zipper protein HAT2	5.31664	up
BnaC05g48840D	Homeobox-leucine zipper protein	Homeobox-leucine zipper protein HAT5	-2.92538	down
BnaAnng25630D	Homeobox-leucine zipper protein	Homeobox-leucine zipper protein HDG8	5.05496	up
BnaCnng02160D	Homeobox-leucine zipper protein	Homeobox-leucine zipper protein ANTHOCYANINLESS 2	4.09896	up
BnaA06g12120D	Homeobox-leucine zipper protein	Homeobox-leucine zipper protein HDG12	3.89561	up
BnaA08g08410D	Homeobox-leucine zipper protein	Homeobox-leucine zipper protein HDG4	3.57848	up
BnaC04g50970D	Homeobox-leucine zipper protein	Homeobox-leucine zipper protein ATHB-7	3.06976	up
BnaA10g18950D	Homeobox-leucine zipper protein	Homeobox-leucine zipper protein HAT7	2.41096	up
BnaA05g01190D	Homeobox-leucine zipper protein	Homeobox-leucine zipper protein ATHB-7	2.15589	up
BnaA03g39190D	GATA	GATA transcription factor 25	-4.82779	down
BnaA01g08480D	GATA	GATA transcription factor 26	-3.42093	down
BnaAnng24640D	GATA	GATA transcription factor 22	-3.41538	down
BnaCnng67690D	GATA	GATA transcription factor 27	-2.83971	down
BnaC02g44480D	GATA	GATA transcription factor 21	N	down
BnaC09g08090D	GATA	GATA transcription factor 5	N	down
BnaC02g40000D	GATA	GATA transcription factor 23	N	down
BnaC02g38980D	GATA	GATA transcription factor 16	N	down
BnaC09g05450D	Auxin response factor	Auxin response factor 2	-3.01968	down
BnaC02g47310D	Auxin-responsive protein	Auxin-responsive protein IAA9	-2.98029	down
BnaCnng57860D	Auxin-responsive protein	Auxin-responsive protein IAA9	-2.60662	down
BnaA01g28670D	Auxin-responsive protein	Auxin-responsive protein IAA19	-2.37623	down
BnaA01g08280D	Auxin-responsive protein	Auxin-responsive protein IAA11	-2.11298	down
BnaC03g43120D	Auxin-responsive protein	Auxin-responsive protein IAA2	N	down
BnaA05g14370D	Auxin response factor	Auxin response factor 2	N	down
BnaC08g18060D	Auxin response factor	Auxin response factor 2	N	down
BnaA01g06910D	Auxin response factor	Auxin response factor 16	N	down
Brassica_napus_newGene_3557	Auxin response factor	Auxin response factor 7	N	down
BnaC01g06240D	Auxin-responsive protein	Auxin-responsive protein IAA29	2.57762	up
Brassica_napus_newGene_688	B-box	B-box domain protein 31	-3.93307	down
Brassica_napus_newGene_4313	B-box	B-box domain protein 31	-3.07129	down
BnaA03g22890D	Heat stress transcription factor	Heat stress transcription factor A-2	-4.23935	down
BnaA01g08640D	Heat stress transcription factor	Heat stress transcription factor A-1a	-3.85975	down
BnaC02g06880D	Heat stress transcription factor	Heat stress transcription factor A-1b	-3.35386	down
BnaC04g28450D	Heat stress transcription factor	Heat stress transcription factor A-7a	-2.78341	down
BnaA03g49000D	Heat stress transcription factor	Heat stress transcription factor A-4b	-2.48466	down
BnaC03g26940D	Heat stress transcription factor	Heat stress transcription factor A-2	-2.37947	down
BnaA03g24840D	Heat stress transcription factor	Heat stress transcription factor B-2b	-2.34156	down
BnaA09g21510D	Heat stress transcription factor	Heat stress transcription factor B-2b	-2.20096	down
BnaCnng54110D	Heat stress transcription factor	Heat stress transcription factor B-2a	-2.08296	down
BnaA08g06910D	Heat stress transcription factor	Heat stress transcription factor A-1d	N	down
BnaC02g17710D	Heat stress transcription factor	Heat stress transcription factor A-8	N	down
BnaA05g32280D	Heat stress transcription factor	Heat stress transcription factor A-1e	N	down
BnaA02g22350D	Heat stress transcription factor	Heat stress transcription factor A-6a	4.33176	up
BnaCnng06170D	Heat stress transcription factor	Heat stress transcription factor A-1e	3.09902	up
BnaA03g37460D	Heat stress transcription factor	Heat stress transcription factor C-1	2.279	up
BnaC01g03980D	Heat stress transcription factor	Heat stress transcription factor A-2a	2.18095	up
BnaA01g02940D		Stress enhanced protein 1	-12.7562	down
BnaC02g37430D		FACT complex subunit SSRP1	-10.2616	down
BnaC02g33400D		Histone-like transcription factor (CBF/NF-Y)	-9.81911	down
BnaC02g40790D		Homeobox protein knotted-1-like 3	-9.28307	down
BnaC02g43020D		Transcription factor SAC51	-8.63311	down
BnaCnng22500D		Multiprotein-bridging factor 1b	-8.42699	down
BnaC09g04940D		Transcription factor TCP7	-8.40471	down
BnaC02g05860D		E2F transcription factor-like E2FD	-8.20883	down
BnaC09g04550D		RNA polymerase sigma factor sigE	-8.04277	down
BnaC02g23810D		Tubby-like F-box protein 1	-7.71024	down
BnaC02g20970D		Transcription factor TCP22	-6.97489	down
BnaC02g01170D		Transcription factor TCP21	-6.97406	down
BnaA02g27940D		Transcription factor ILR3	-6.96662	down
BnaC02g41640D		High mobility group B protein 7	-6.86371	down
BnaC02g25410D		Enhancer of polycomb-like	-6.60782	down
BnaA01g05110D		Transcription initiation factor TFIID subunit 10	-6.42024	down
BnaA07g08270D		Protein CHAPERONE-LIKE PROTEIN OF POR1	-5.72987	down
BnaCnng21740D		BEL1-like homeodomain protein 3	-5.54683	down
BnaA08g21960D		BEL1-like homeodomain protein 10	-5.53578	down
BnaC02g28890D		transcription initiation factor IIE subunit beta-like	-5.49974	down
BnaC02g24370D		Transcription initiation factor IIF	-5.08975	down
BnaC09g09310D		AT-rich interactive domain-containing protein 3	-5.06308	down
BnaCnng23900D		RNA polymerase sigma factor sigA	-4.97512	down
BnaC02g15050D		Scarecrow-like protein 8	-4.68435	down
BnaC02g24160D		Squamosa promoter-binding-like protein 16	-4.43183	down
Brassica_napus_newGene_11176		Chromatin remodeling protein EBS	-4.39427	down
BnaC09g05700D		Transcription factor Bhlh79	-4.37157	down
BnaC02g21570D		Nuclear transcription factor Y subunit A-3	-4.31994	down
BnaC02g38370D		Scarecrow-like transcription factor PAT1	-4.28889	down
BnaC02g07930D		Putative H/ACA ribonucleoprotein complex subunit 1-like protein 1	-4.07014	down
BnaC09g01910D		Transcription factor PRE5	-3.87511	down
BnaC02g19830D		ADP-ribosylation factor 2-B	-3.72578	down
BnaC09g03240D		Cyclin-H1-1	-3.60548	down
BnaA01g07010D		Pathogenesis-related homeodomain protein	-3.59985	down
BnaC07g26830D		Protein LATE FLOWERING	-3.50447	down
BnaCnng38990D		Protein NLP6	-3.28836	down
BnaC03g71500D		Transcription factor S-II (TFIIS)	-3.25224	down
BnaC01g30750D		Transcription factor ICE1	-3.16779	down
BnaC08g49320D		Protein RADIALIS-like 2	-3.04615	down
BnaCnng46630D		Protein Brevis radix-like 2	-3.04007	down
BnaC09g02270D		Scarecrow-like transcription factor PAT1	-3.0148	down
BnaC01g02470D		Transcription factor HHO5	-2.90946	down
BnaC09g01300D		Transcription factor TCP20	-2.90424	down
BnaA03g21110D		Axial regulator YABBY 1	-2.86151	down
Brassica_napus_newGene_7503		Protein REVEILLE 7	-2.81132	down
BnaC09g09710D		Transcription factor HBI1	-2.72331	down
BnaA01g36590D		B-box domain protein 31	-2.71716	down
BnaC02g08740D		Nuclear transcription factor Y subunit C-3	-2.69245	down
BnaC07g50670D		Transcription initiation factor TFIID subunit 4b	-2.59782	down
BnaC02g36310D		Transcription factor ICE1	-2.56361	down
BnaA03g19960D		Transcription factor JUNGBRUNNEN 1	-2.52496	down
BnaA08g26920D		Putative axial regulator YABBY 2	-2.5194	down
Brassica_napus_newGene_3608		Protein SAR DEFICIENT 1	-2.47828	down
BnaA06g35350D		Trihelix transcription factor GTL2	-2.46154	down
BnaC02g48710D		RNA polymerase III transcription factor (TF)IIIC subunit	-2.39684	down
BnaA01g35090D		Protein NLP7	-2.35599	down
BnaA01g05100D		ADP-ribosylation factor 1	-2.34695	down
BnaA07g39090D		Protein SAR DEFICIENT 1	-2.31966	down
BnaC02g40860D		Transcription initiation factor TFIID subunit 5	-2.29324	down
BnaC02g15870D		Polycomb group protein EMBRYONIC FLOWER 2	-2.2765	down
BnaC05g26390D		Telomere repeat-binding factor 1	-2.25603	down
BnaA06g27870D		Protein tesmin/TSO1-like CXC 7	-2.21603	down
BnaC02g41800D		Transcription factor BIM1	-2.19614	down
BnaC01g34090D		Transcription factor TCP18	-2.18698	down
BnaC04g48620D		Transcription factor JUNGBRUNNEN 1	-2.18546	down
BnaA05g34370D		Transcription factor JUNGBRUNNEN 1	-2.15717	down
BnaA02g04920D		Protein Brevis radix-like 4	-2.14198	down
Brassica_napus_newGene_9487		B-box domain protein 31	-2.13081	down
BnaA05g16600D		Protein BREVIS RADIX	-2.12219	down
BnaC03g23960D		Transcription factor JUNGBRUNNEN 1	-2.12215	down
BnaA05g19990D		Nuclear transcription factor Y subunit A-9	-2.08676	down
BnaC09g05000D		Protein Dr1 homolog	-2.07667	down
BnaA09g22120D		High mobility group B protein 13	-2.04207	down
BnaA07g31100D		Transcription initiation factor TFIID subunit 2	-2.01731	down
Brassica_napus_newGene_5362		Transcription factor ICE1	N	down
BnaC02g01260D		Protein Dr1 homolog	N	down
BnaA01g34750D		B3 domain-containing protein REM3	N	down
Brassica_napus_newGene_4904		Transcription factor S-II (TFIIS)	N	down
BnaC09g05220D		Apoptosis antagonizing transcription factor	N	down
BnaC02g03640D		BEL1-like homeodomain protein 9	N	down
BnaCnng51440D		Homeobox protein HD1	N	down
BnaA01g06210D		50S ribosomal protein L21, mitochondrial	N	down
BnaA01g04870D		Homeobox protein knotted-1-like 5	N	down
BnaC02g21890D		Transcription factor GTE3	N	down
BnaA01g02790D		Transcription initiation factor TFIID subunit 8	N	down
BnaCnng48380D		Protein tesmin/TSO1-like CXC 7	N	down
Brassica_napus_newGene_639		Transcription factor LHW	N	down
BnaC09g01340D		Transcription and mRNA export factor ENY2	N	down
BnaC02g36700D		Dehydration-responsive element-binding protein 2A	N	down
BnaA01g08290D		ABC transporter B family member 23	N	down
BnaC02g25200D		BES1/BZR1 homolog protein 4	N	down
BnaA01g05820D		Cytoplasmic 60S subunit biogenesis factor REI1 homolog 1	N	down
BnaCnng20070D		Homeobox protein knotted-1-like 4	N	down
BnaC02g03120D		Transcription factor-like protein DPB	N	down
BnaAnng00690D		Ras-related protein RABC2a	N	down
BnaC08g04110D		Transcription factor E2FC	N	down
BnaC02g27040D		Transcription factor UNE12	N	down
BnaC02g04970D		RNA polymerase sigma factor sigD	N	down
BnaC09g02920D		Probable transcription factor At5g28040	N	down
Brassica_napus_newGene_5361		Transcription factor ICE1	N	down
BnaC02g18880D		Transcription factor BIM2	N	down
BnaCnng15810D		Transcription factor GTE10	N	down
BnaC02g41680D		Transcription factor TCP7	N	down
Brassica_napus_newGene_5583		Transcription factor GTE12	N	down
BnaC02g48270D		Cyclin-C1-2	N	down
BnaCnng15880D		Nuclear transcription factor Y subunit C-4	N	down
BnaA10g21580D		Helicase-like transcription factor CHR28	N	down
BnaC02g44500D		Floral homeotic protein APETALA 1	N	down
BnaC02g21870D		Transcription factor GTE3	N	down
BnaC02g13070D		Protein ENHANCED DOWNY MILDEW 2	N	down
BnaC02g08350D		Squamosa promoter-binding-like protein 7	N	down
Brassica_napus_newGene_8625		Transcription factor S-II (TFIIS)	N	down
BnaC02g06630D		TFIIIC subunit	N	down
Brassica_napus_newGene_5604		transcription initiation factor IIE subunit beta-like	N	down
BnaC02g02310D		Dehydration-responsive element-binding protein 2A	N	down
BnaC02g31510D		Beta-amylase 8	N	down
Brassica_napus_newGene_7438		Transcription factor GTE4	N	down
BnaA02g20690D		Transcription factor UNE12	I	up
BnaA04g24450D		Transcription factor VOZ2	I	up
BnaCnng00770D		Transcription factor IIA	I	up
BnaC05g48470D		Transcription initiation factor TFIID subunit 8	I	up
BnaC08g45360D		Transcription factor IIA	I	up
Brassica_napus_newGene_2214		Transcription factor ICE1	I	up
Brassica_napus_newGene_4804		Probable transcription factor At1g66420	I	up
Brassica_napus_newGene_1675		WUSCHEL-related homeobox 13	I	up
BnaA03g04040D		Nuclear transcription factor Y subunit A-1	I	up
BnaC05g09730D		Uncharacterized protein At2g34160	9.53416	up
BnaC08g44700D		Transcription factor GTE4	8.48251	up
BnaA10g04880D		Transcription factor IIA	6.83944	up
BnaC08g44650D		Pentatricopeptide repeat-containing protein At1g06143 OS=Arabidopsis thaliana OX=3702 GN=EMB1444 PE=2 SV=2	6.30289	up
BnaC04g22060D		PLATZ transcription factor	5.83419	up
BnaC01g06410D		Homeobox protein knotted-1-like 5	5.80596	up
BnaCnng01720D		Protein SET DOMAIN GROUP 41	5.66905	up
BnaA06g05880D		Transcription factor TGA1	5.44699	up
BnaC04g07470D		Transcription factor TFIIB repeat	5.2878	up
BnaAnng40000D		PLATZ transcription factor	5.01057	up
BnaC04g07460D		general transcription factor 3C polypeptide 3-like	4.70847	up
BnaC07g05580D		BEL1-like homeodomain protein 7	4.46619	up
BnaC03g04400D		Transcription factor GTE2	4.05583	up
BnaAnng02740D		Nuclear transcription factor Y subunit A-2	4.0375	up
BnaC08g45390D		Scarecrow-like protein 31	3.60391	up
BnaA09g18140D		PLATZ transcription factor	3.51938	up
BnaC03g19870D		Transcription factor E2FA	3.34656	up
BnaCnng68300D		DELLA protein RGL1	3.19969	up
BnaA08g21530D		PLATZ transcription factor	2.92813	up
BnaC05g48480D		Transcription factor TCP13	2.85525	up
BnaA07g17770D		Nuclear transcription factor Y subunit C-2	2.75724	up
BnaA04g24800D		Transcription factor IBH1	2.64275	up
BnaA02g21830D		TFIIE beta subunit core domain	2.59582	up
BnaA01g33360D		Probable transcription factor At3g04930	2.53071	up
BnaA04g13220D		Transcription factor NAI1	2.42153	up
BnaC04g16120D		Transcription factor FER-LIKE IRON DEFICIENCY-INDUCED TRANSCRIPTION FACTOR	2.41669	up
Brassica_napus_newGene_9233		transcription factor SPT20 homolog	2.37489	up
BnaC01g07490D		50S ribosomal protein L21, mitochondrial	2.28152	up
BnaA07g09420D		Mediator of RNA polymerase II transcription subunit 10b	2.25322	up
BnaA02g10830D		Scarecrow-like protein 8	2.22541	up
BnaC06g17440D		Protein NLP9 OS=Arabidopsis thaliana	2.18555	up
BnaAnng29040D		Probable transcription factor At5g28040	2.17056	up
BnaC04g00300D		Transcription factor UPBEAT1	2.16026	up
BnaCnng30130D		Transcription factor IBH1	2.14621	up
BnaA01g08770D		Uncharacterized protein At3g50808	2.1072	up
BnaA10g00810D		B3 domain-containing transcription factor NGA3	2.08938	up
BnaC01g06720D		ADP-ribosylation factor 1	2.00169	up
