# Supplementary material for: A combination of genome-wide association study and transcriptome analysis in leaf epidermis identifies candidate genes involved in cuticular wax biosynthesis in Brassica napus
Source: BMC Plant Biol. 2020 Oct 6;20:458. doi: 10.1186/s12870-020-02675-y (PMC7541215; doi:10.1186/s12870-020-02675-y)
Supplement: Supplementary file 13 — Additional file 13: Table S6. Cuticular wax concentration. [file 12870_2020_2675_MOESM13_ESM.xlsx]

## Sheet: 2016
Table S6 Cuticular wax concentration (μg·cm−2). The results show the averages of three replicates per accession in 2016
Accessions	Total Wax	Acids	Aldehyds	Alkanes	2-Alcohols	Ketone	1-Alcohols	Esters	C24 Acid	C26 Acid	C28 Acid	C26 Aldehyde	C28 Aldehyde	C29 Aldehyde	C30 Aldehyde	C25 Alkane	C26 Alkane	C27 Alkane	C28 Alkane	C29 Alkane	C30 Alkane	C31 Alkane	C29 2-Alcohol	C30 2-Alcohol	C31 2-Alcohol	C26 1-Alcohol	C28 1-Alcohol	C38 Ester	C40 Ester	C42 Ester	C44 Ester
B8	18.9814	0.221926	0.419779	9.4658	2.36368	4.72423	1.02618	0.759805	0.0948363	0.11906	0.00802966	0.0172908	0.0788724	0.0713616	0.252254	0.00477318	0.00492061	0.0519141	0.0550338	9.17721	0.145932	0.0260202	2.2604	0.0864443	0.0168356	0.720569	0.30561	0.00738596	0.11496	0.549828	0.0876304
B9	24.5557	0.431481	0.465311	13.7676	2.79784	5.17386	1.42861	0.491053	0.248502	0.177358	0.00562103	0.0179182	0.130019	0.0636557	0.253718	0.00624448	0.00352958	0.157684	0.0725372	13.4215	0.050881	0.0552353	2.6731	0.0984853	0.0262559	1.04283	0.385788	0.00707376	0.0962538	0.330412	0.0573142
B314	24.56	0.225771	1.99232	10.9799	6.57774	4.07588	0.363577	0.344808	0.0716299	0.112744	0.0413966	0.0300642	0.687723	0.794156	0.480375	0.00566735	0.0116324	0.14482	0.0983692	10.3841	0.31435	0.0210006	6.18433	0.285606	0.107798	0.3053	0.0582769	0.0307554	0.0688224	0.196802	0.0484275
B316	17.0084	0.199615	0.426957	8.98047	1.89307	3.63983	0.630385	1.23803	0.0625601	0.130957	0.00609835	0.0210004	0.107615	0.0536016	0.24474	0.00485531	0.00439199	0.0766815	0.0590124	8.59858	0.0542951	0.182654	1.80282	0.0616377	0.0286095	0.469781	0.160605	0.05	0.213739	0.783048	0.191242
B317	27.1887	0.698521	0.742831	14.8553	3.70722	5.28315	0.948818	0.952821	0.329859	0.346824	0.0218379	0.0323114	0.182375	0.0728336	0.455311	0.0172786	0.00888574	0.132857	0.0943623	13.9465	0.109234	0.546163	3.5701	0.0724068	0.0647135	0.734819	0.213998	0.0132189	0.179377	0.639203	0.121022
B37	30.1633	0.255437	1.79425	14.4645	7.97983	4.72922	0.448827	0.491225	0.145756	0.0756663	0.0340142	0.027411	0.322654	1.04158	0.402606	0.00947935	0.0112082	0.129394	0.117084	13.7468	0.382237	0.068395	7.45856	0.413995	0.107274	0.3141	0.134727	0.0413768	0.054188	0.270857	0.124804
B319	28.2645	0.309028	2.15604	10.7999	9.07302	5.13929	0.364852	0.42239	0.0905676	0.16248	0.0559801	0.0637553	0.700723	0.832506	0.559055	0.0055798	0.00982603	0.092881	0.116838	10.2515	0.270243	0.0529776	8.50624	0.456454	0.110321	0.33295	0.0319018	0.0393249	0.0849783	0.187765	0.110321
B320	20.9537	0.373946	0.302763	11.6699	2.31527	4.82007	0.822497	0.649223	0.166172	0.202355	0.00541923	0.00762398	0.0594412	0.0680544	0.167643	0.0098264	0.00446701	0.0846253	0.0671815	11.2646	0.0852117	0.153958	2.20931	0.0673335	0.0386269	0.58813	0.234367	0.0489163	0.107227	0.42438	0.0686998
B42	22.3702	0.480707	0.5774	11.0652	3.64745	4.94644	0.631127	1.02184	0.176276	0.298168	0.0062635	0.0157306	0.114625	0.0680725	0.378972	0.00783936	0.00530335	0.0856029	0.0902452	10.6692	0.049157	0.157869	3.52903	0.097666	0.0207483	0.46823	0.162897	0.0120158	0.139152	0.683696	0.186979
B322	15.4114	0.255098	0.263084	7.60789	2.02207	3.97026	0.710404	0.582573	0.113781	0.134409	0.0069076	0.0116138	0.0646936	0.0413588	0.145418	0.00397912	0.00311058	0.0599303	0.0556122	7.36338	0.0504652	0.0714191	1.93785	0.0572138	0.0270069	0.542449	0.167955	0.0513244	0.0900053	0.375507	0.0657362
B323	24.5527	0.529342	0.490458	12.8772	2.91491	5.83416	1.34693	0.559682	0.249974	0.268886	0.0104814	0.0162863	0.119758	0.0714893	0.282925	0.00668628	0.00562066	0.0966507	0.0601477	12.3851	0.0800224	0.242991	2.77526	0.0950343	0.0446191	1.01081	0.336112	0.00554871	0.0863491	0.345684	0.1221
B324	25.8534	0.546138	0.990288	13.2422	3.70352	6.08426	0.697292	0.589736	0.184152	0.352752	0.00923415	0.0146586	0.111035	0.100241	0.764353	0.0257437	0.00768687	0.0675254	0.0804906	12.7787	0.116604	0.165405	3.53225	0.100323	0.0709459	0.521388	0.175904	0.00738083	0.0956972	0.3664	0.120258
B326	38.5858	0.775969	1.21103	18.5492	6.05471	8.75414	2.02268	1.21805	0.387866	0.38121	0.00689324	0.0503672	0.351855	0.117081	0.691728	0.0194105	0.00725276	0.191573	0.149321	17.8849	0.0878817	0.208861	5.84126	0.188882	0.0245612	1.51351	0.509175	0.0267426	0.216351	0.739776	0.235177
B331	27.0343	2.08301	0.552492	13.6881	1.794	7.28812	1.2112	0.417443	0.827	1.25	0.00601238	0.0280198	0.0853501	0.0335733	0.405549	0.00549642	0.00836356	0.0623392	0.111398	13.3333	0.0957851	0.0713525	1.46084	0.311952	0.0212119	0.764923	0.446277	0.0528589	0.0552633	0.264707	0.0446137
B334	24.9903	0.406555	0.568481	12.57	3.33922	5.89704	1.4328	0.776244	0.139719	0.259956	0.00688001	0.0148437	0.128041	0.0920222	0.333574	0.00884403	0.00538029	0.09577	0.0745213	12.2285	0.088578	0.0683378	3.16715	0.107053	0.0650188	1.07065	0.362151	0.091049	0.102971	0.38066	0.201564
B337	25.0604	0.439705	0.566182	14.0239	2.92455	5.07476	1.3907	0.640668	0.202594	0.230246	0.00686429	0.0165382	0.126603	0.0600422	0.362999	0.00690381	0.00588599	0.118211	0.0873304	13.6483	0.0731996	0.0840633	2.80209	0.0936715	0.0287955	1.02713	0.363576	0.00318735	0.103472	0.395842	0.138166
B338	19.6318	0.444738	0.398836	10.7383	2.32547	4.22036	1.1015	0.402566	0.201731	0.239454	0.00355186	0.0125176	0.0836659	0.0633874	0.239265	0.0109109	0.00325235	0.0947188	0.0632987	10.4335	0.0683495	0.0642509	2.26637	0.0373238	0.0217752	0.820536	0.280962	0.0940626	0.061962	0.224479	0.0220623
B341	17.2544	0.15073	0.219494	8.84049	2.00028	4.29005	0.969098	0.784236	0.0602877	0.0885388	0.00190353	0.0112353	0.0609848	0.0518352	0.0954384	0.00410924	0.00344644	0.120145	0.0523482	8.52079	0.0516971	0.0879486	1.90578	0.0726032	0.0219022	0.665057	0.304041	0.0810937	0.114279	0.48984	0.0990241
B342	20.5682	0.318709	0.803025	9.93075	2.77743	5.42835	0.815774	0.494158	0.140179	0.172673	0.0058577	0.0182965	0.110301	0.0856117	0.588816	0.0127027	0.00461305	0.0539749	0.0915425	9.52218	0.0883032	0.157429	2.63419	0.11023	0.0330084	0.640424	0.17535	0.0654571	0.0818771	0.266229	0.0805955
B343	25.6227	0.463608	0.709808	13.4589	3.15528	6.13553	1.3193	0.380278	0.162649	0.290033	0.0109263	0.0172397	0.130499	0.0949456	0.467124	0.00716047	0.00337933	0.0763273	0.0709102	13.0095	0.090696	0.200903	3.00014	0.126256	0.0288862	0.965465	0.353831	0.00312606	0.0645416	0.234255	0.0783563
B344	48.1132	0.854119	2.08807	25.5471	9.34236	8.70926	1.24712	0.325213	0.078648	0.76908	0.00639155	0.0411361	1.21	0.344853	0.492084	0.0090515	0.00703751	0.265199	0.157148	24.6914	0.227937	0.189337	8.6821	0.632128	0.0281368	0.750045	0.497078	0.0330988	0.0275649	0.160399	0.10415
B349	26.6645	0.461667	0.544402	15.1204	3.13645	6.02441	0.953791	0.423363	0.150048	0.309401	0.0022176	0.0122226	0.0692232	0.0851073	0.377849	0.00502827	0.00398044	0.0482606	0.06386	14.6701	0.121935	0.207226	2.9739	0.126525	0.0360261	0.659371	0.29442	0.0183634	0.0543787	0.268514	0.0821073
B354	34.1919	0.473765	0.973858	20.3177	3.55765	6.93965	1.43959	0.489669	0.168443	0.294843	0.0104786	0.0437634	0.228884	0.109079	0.592131	0.0110132	0.00604835	0.198462	0.104985	19.77	0.0904545	0.136766	3.41704	0.100503	0.0401104	1.02542	0.414175	0.0624972	0.0789996	0.298304	0.0498682
B172	25.9478	0.33297	0.514139	15.868	2.28336	4.80257	0.92106	1.22565	0.117648	0.206472	0.00885016	0.0182207	0.130435	0.0593769	0.306107	0.00608427	0.00581856	0.138129	0.103448	15.3984	0.0628836	0.153215	2.13749	0.13531	0.0105571	0.66051	0.260551	0.00378432	0.207366	0.849733	0.16477
B356	21.8808	0.369121	0.659705	11.7958	2.4196	5.06482	0.75195	0.819737	0.144018	0.219088	0.00601432	0.0206587	0.156222	0.0804804	0.402344	0.00926346	0.00946326	0.0941505	0.0725057	11.3914	0.0597908	0.159302	2.32609	0.0731479	0.0203603	0.558611	0.193338	0.00359263	0.0991686	0.440947	0.276028
B358	29.6074	0.567492	0.461849	15.8635	3.61167	5.77955	1.34936	1.97397	0.260771	0.299878	0.00684241	0.0167759	0.117008	0.0662399	0.261825	0.00954524	0.00590457	0.175591	0.113376	15.2344	0.0746986	0.250028	3.47812	0.101347	0.0322092	1.0228	0.326555	0.0059004	0.282968	1.2728	0.412296
B361	33.3114	0.345364	0.718798	19.4984	3.94396	6.79948	1.23325	0.772135	0.114072	0.226538	0.00475302	0.0182246	0.134146	0.0882626	0.478164	0.0144171	0.00882295	0.108552	0.112903	19.0084	0.121695	0.123588	3.81576	0.0822528	0.0459462	0.926169	0.307081	0.00340986	0.110141	0.425385	0.233199
B363	24.3391	0.596118	0.455858	13.5626	2.93744	5.32096	1.14352	0.322693	0.244153	0.350061	0.00190406	0.0200265	0.11576	0.0700587	0.250013	0.00814215	0.00542708	0.137316	0.0885191	12.9292	0.084773	0.309145	2.82644	0.086549	0.0244542	0.87791	0.265613	0.0482012	0.042795	0.212466	0.0192314
B174	21.2749	0.468706	0.667689	10.4393	2.91409	4.23441	1.98076	0.569888	0.236713	0.230841	0.00115192	0.0169227	0.138131	0.0554895	0.457146	0.0166284	0.00744158	0.102933	0.0704933	9.91142	0.0600796	0.270335	2.81575	0.0727402	0.0255954	1.46686	0.513897	0.00539485	0.0895428	0.399473	0.0754775
B375	22.9199	0.406207	0.636868	11.8998	3.14162	5.15095	1.04097	0.643541	0.142771	0.262001	0.00143541	0.019007	0.119984	0.0722695	0.425607	0.00809256	0.00443952	0.0766132	0.0734325	11.4387	0.0900577	0.208487	3.03669	0.0729538	0.0319768	0.780935	0.260033	0.0133613	0.0978895	0.410889	0.121401
B377	42.2787	1.05974	1.56438	21.3097	7.78322	8.70774	1.12761	0.726361	0.116728	0.92855	0.0144588	0.0477369	0.67808	0.27439	0.564169	0.0192627	0.0106464	0.140986	0.115311	20.4741	0.163301	0.386094	7.32283	0.437295	0.023095	0.764027	0.363583	0.0363978	0.0841625	0.4616	0.1442
B378	19.6518	0.407237	0.308282	10.5826	2.48096	4.33449	0.558964	0.979228	0.191025	0.214423	0.00178937	0.00834499	0.0599376	0.0578961	0.182103	0.00506947	0.00294382	0.0683942	0.0460965	10.2622	0.0659557	0.131899	2.39982	0.0502923	0.030855	0.409952	0.149012	0.00308079	0.13734	0.627715	0.211093
B383	43.7766	0.901325	1.29316	22.9001	4.65488	11.8051	1.28729	0.934798	0.144158	0.747365	0.0098019	0.0394258	0.250324	0.164231	0.839174	0.00939388	0.00736439	0.133428	0.127452	22.328	0.137313	0.157144	4.33064	0.28341	0.0408322	0.938083	0.349211	0.013572	0.109555	0.566142	0.245529
B390	23.4401	0.297019	0.451351	13.6781	2.45226	4.49642	1.36116	0.703766	0.124836	0.162093	0.0100901	0.015697	0.115732	0.0543506	0.265571	0.00768582	0.00346231	0.133753	0.0758699	13.1766	0.0552192	0.225584	2.35185	0.0800396	0.0203663	1.02266	0.3385	0.0118964	0.125012	0.427055	0.139803
B394	22.6985	0.239723	0.487134	12.1037	2.62617	5.61485	0.657654	0.969207	0.0908676	0.141787	0.00706865	0.0172057	0.114119	0.0672433	0.288566	0.00737938	0.00402117	0.0903094	0.0720205	11.7716	0.0714844	0.0869266	2.51206	0.0877378	0.0263633	0.499511	0.158143	0.0371644	0.161639	0.592978	0.177425
B396	19.9817	0.267007	0.51327	10.3953	2.09317	5.03151	1.25943	0.422039	0.119932	0.137004	0.0100711	0.0186425	0.0768563	0.0796081	0.338163	0.00689933	0.00279232	0.0481906	0.0384981	10.1417	0.0836968	0.0734533	1.99341	0.0762221	0.0235332	0.921156	0.338272	0.05	0.0629121	0.265908	0.0432196
B397	27.9791	1.33573	0.657545	14.2706	2.66925	7.70747	0.889731	0.448757	0.0864073	1.24539	0.00393631	0.0194945	0.123702	0.0368072	0.477541	0.00917259	0.0100075	0.0780931	0.0975625	13.82	0.114359	0.141419	2.3634	0.29649	0.00936001	0.60857	0.281161	0.00865176	0.0657105	0.308395	0.0659997
B399	24.6333	0.309205	0.856547	13.8564	2.94586	5.07574	0.974862	0.61466	0.0986143	0.205364	0.00522584	0.025	0.155061	0.0748809	0.601605	0.00964529	0.0073886	0.0807306	0.0991651	13.341	0.109912	0.208567	2.8439	0.0688074	0.0331503	0.779175	0.195687	0.00868642	0.105584	0.447631	0.0527577
B400	29.4347	0.435887	0.923765	14.6977	3.91975	7.26096	1.31562	0.881001	0.170562	0.244287	0.0210384	0.032332	0.174604	0.108716	0.608113	0.0105084	0.00676076	0.0974676	0.102603	13.8486	0.119841	0.511956	3.71873	0.151683	0.0493449	0.996857	0.318762	0.0126308	0.100538	0.50095	0.266882
B132	21.9344	0.353062	0.492147	12.0439	3.01243	4.59836	0.464079	0.970402	0.149795	0.187846	0.0154203	0.0119794	0.0778937	0.0488215	0.353452	0.0108111	0.00424244	0.0569429	0.0553536	11.5593	0.0934679	0.263763	2.90579	0.070678	0.0359586	0.342926	0.121153	0.0416431	0.142576	0.727884	0.0582991
B403	28.5227	0.453549	0.854676	15.6101	3.0183	6.8271	1.22903	0.529982	0.195527	0.253081	0.00494113	0.023425	0.171201	0.090654	0.569395	0.00816773	0.00391929	0.0816385	0.0785251	15.2739	0.103115	0.060771	2.87091	0.124186	0.0231982	0.870428	0.358605	0.00434032	0.0974958	0.351677	0.0764689
B404	39.9608	0.316502	1.04648	22.3114	4.68289	9.05916	1.19578	1.3486	0.119713	0.179587	0.017202	0.0194697	0.183242	0.143789	0.699975	0.0154744	0.00706731	0.0855436	0.105425	21.8217	0.166025	0.110152	4.45963	0.162859	0.0604043	0.872558	0.323226	0.0129852	0.207809	0.947721	0.180084
B408	23.4157	0.448902	0.691902	12.1229	2.993	5.7039	1.19911	0.255997	0.167877	0.272067	0.00895801	0.0244623	0.127295	0.0987519	0.441393	0.0402302	0.00835705	0.117254	0.0662739	11.6438	0.0984144	0.148516	2.84362	0.102907	0.0464735	0.934391	0.264718	0.0470908	0.0319772	0.128457	0.0484722
B410	21.9667	0.388991	0.617235	11.9313	2.49842	5.20861	0.782546	0.539554	0.179012	0.197587	0.0123912	0.0200472	0.0994092	0.0624841	0.435294	0.0145124	0.00766194	0.0685101	0.0928766	11.2391	0.113951	0.394697	2.42372	0.0344348	0.0402705	0.605089	0.177458	0.0054807	0.0777713	0.341965	0.114338
B412	48.2638	1.49109	1.03864	23.0203	5.30009	14.6978	2.17834	0.537482	0.227437	1.254	0.00964988	0.0445906	0.3029	0.051136	0.640015	0.0122909	0.00971707	0.234767	0.156738	22.3475	0.0900459	0.16929	4.83188	0.430926	0.0372897	1.59211	0.586232	0.0355452	0.0847971	0.310212	0.106928
B414	24.7828	0.291762	0.53882	13.6223	2.92601	6.07213	0.981122	0.350631	0.119914	0.160576	0.0112717	0.012664	0.101826	0.0790777	0.345252	0.00840873	0.00480316	0.0839445	0.0698672	13.1102	0.0886941	0.256438	2.78253	0.112036	0.0314425	0.71911	0.262012	0.022469	0.0548267	0.226727	0.0466081
B416	24.759	0.37223	0.891682	13.1233	3.0328	5.53743	0.664195	1.13737	0.139636	0.227394	0.00520011	0.0220147	0.161387	0.0871042	0.621175	0.0126289	0.00567301	0.0790195	0.0937443	12.595	0.0741118	0.263067	2.92745	0.0764213	0.0289274	0.500866	0.163329	0.00570736	0.131385	0.724432	0.275848
B418	46.2347	0.710531	1.01206	24.5543	5.37741	12.0036	2.05931	0.517445	0.289867	0.413631	0.00703344	0.0356649	0.247435	0.133684	0.595276	0.0374455	0.0113122	0.274079	0.250715	23.6924	0.138774	0.149603	5.10855	0.223027	0.0458397	1.47727	0.58204	0.0615087	0.0725615	0.338948	0.0444266
B185	12.4516	0.456184	0.722281	6.22579	1.91118	2.46787	0.350874	0.317442	0.0618826	0.380077	0.0142245	0.0283146	0.231549	0.316644	0.145773	0.00792462	0.00571702	0.0577479	0.0410993	5.81912	0.0500524	0.244124	1.74434	0.138138	0.0286971	0.279267	0.0716075	0.0154026	0.0199285	0.145106	0.137004
B422	43.8229	0.417292	1.30822	24.6387	5.22976	10.2983	1.56191	0.368655	0.136702	0.279254	0.00133673	0.0465002	0.227399	0.15607	0.878247	0.0282953	0.00717261	0.174182	0.153512	23.8825	0.15576	0.237293	5.06162	0.129527	0.0386127	1.20054	0.36137	0.0226514	0.0730248	0.246316	0.0266629
B275	35.5008	0.39741	0.586382	19.6271	4.72152	7.58317	1.03791	1.54729	0.10728	0.270846	0.0192851	0.0317433	0.189895	0.128465	0.236279	0.0418475	0.00736809	0.18255	0.121401	18.7512	0.120906	0.401793	4.38575	0.302876	0.0328918	0.858841	0.179067	0.0587724	0.372155	1.05853	0.0578347
B278	39.807	0.589793	1.06211	20.5743	5.70675	9.22588	0.850424	1.79775	0.214086	0.366449	0.00925838	0.0367831	0.208104	0.141993	0.675225	0.0426407	0.0112261	0.200861	0.126501	19.5866	0.140511	0.465987	5.47202	0.159345	0.075388	0.648428	0.201996	0.0125204	0.262672	1.05658	0.465986
B426	42.3919	0.713217	1.3492	22.9179	4.56363	9.40773	2.25875	1.18145	0.275009	0.427919	0.0102888	0.0414322	0.27807	0.153603	0.876096	0.0339645	0.00732331	0.125904	0.1284	22.2355	0.201114	0.185772	4.39249	0.110029	0.0611091	1.73656	0.522183	0.00622624	0.25215	0.755197	0.167874
B429	32.3323	0.60941	0.866799	16.9576	4.22915	7.71556	1.3942	0.559588	0.266215	0.329089	0.0141064	0.0319939	0.218153	0.103839	0.512814	0.0416876	0.00735136	0.170924	0.121769	16.4518	0.0851975	0.0788609	4.04788	0.146183	0.0350885	1.043	0.351203	0.00920295	0.101336	0.364831	0.0842176
B430	20.8131	0.511725	0.572413	10.2767	2.92285	4.44161	1.03705	1.05072	0.0988451	0.407768	0.00511165	0.0322349	0.140597	0.0478017	0.351779	0.0283327	0.00779171	0.112043	0.0876328	9.73993	0.0660251	0.234961	2.8228	0.0752621	0.0247918	0.837565	0.199489	0.0132342	0.2008	0.579552	0.257136
B431	34.1879	1.29428	0.670851	22.2513	3.11509	5.2177	1.21284	0.425773	0.104772	1.17945	0.0100646	0.0225813	0.137355	0.135865	0.375049	0.00646092	0.00716016	0.127565	0.0980729	20.9454	0.0832681	0.983399	2.54094	0.540516	0.0336284	0.780407	0.432433	0.0227041	0.0655335	0.21859	0.118945
B432	37.9226	1.04608	1.31583	19.7361	4.03429	9.53604	1.34011	0.914178	0.166192	0.868986	0.0108972	0.044594	0.301031	0.0857584	0.884448	0.0141698	0.00891644	0.143389	0.128434	18.9752	0.104109	0.361823	3.80424	0.188771	0.041281	1.02771	0.312406	0.0120164	0.112418	0.405761	0.383983
B434	23.4437	0.323073	0.629938	12.0628	2.7747	5.81339	0.759132	1.08061	0.104346	0.20844	0.0102865	0.0184439	0.110006	0.0606043	0.440883	0.0157479	0.00551408	0.0659256	0.0992383	11.6614	0.083168	0.131823	2.63538	0.108957	0.0303631	0.579827	0.179305	0.00748108	0.225074	0.640282	0.207778
B436	33.4749	0.608583	0.950022	15.4486	5.08593	8.11477	2.35333	0.91369	0.255099	0.348406	0.00507844	0.035745	0.261384	0.108825	0.544068	0.0161229	0.00484218	0.202841	0.119415	14.6466	0.0606084	0.39808	4.82388	0.226931	0.0351104	1.70876	0.644569	0.0193357	0.200916	0.573051	0.120388
B437	53.9263	0.688348	1.15599	31.7785	5.28908	11.5666	1.41984	2.02793	0.25016	0.384009	0.0541794	0.0393097	0.246091	0.189088	0.681502	0.0263805	0.0105725	0.234115	0.15011	30.766	0.15547	0.435878	4.98158	0.196404	0.111095	1.0994	0.320439	0.0227931	0.374585	1.13327	0.497284
B441	24.9146	0.407562	0.452713	11.7406	3.48543	6.15006	1.31735	1.36084	0.165021	0.22198	0.0205607	0.0171385	0.120774	0.0635933	0.251207	0.00626102	0.00467995	0.126432	0.100176	11.3511	0.0619655	0.0900734	3.31682	0.132794	0.035808	0.978686	0.338663	0.00471727	0.233314	0.915644	0.207168
B448	27.5366	0.669806	1.02186	10.4468	7.31956	6.66706	0.701296	0.710217	0.144205	0.519173	0.00642797	0.0343162	0.577137	0.0313862	0.379024	0.00846032	0.0134992	0.138863	0.0997396	9.80377	0.159563	0.222881	6.9112	0.3626	0.0457611	0.452306	0.24899	0.0356789	0.0829776	0.525701	0.0658592
B193	30.2304	0.621188	0.694638	14.552	4.24391	8.16263	1.24345	0.712585	0.0923264	0.488731	0.040131	0.0390111	0.202124	0.0621322	0.39137	0.0380117	0.0113433	0.251174	0.119495	13.4858	0.0876792	0.558574	4.04361	0.159998	0.0403068	0.955665	0.287781	0.011028	0.0168389	0.477323	0.207395
B132	29.8073	0.835803	0.884209	13.2128	4.27545	7.4313	2.59801	0.569806	0.0798751	0.72391	0.0320183	0.0175004	0.155839	0.0963389	0.61453	0.00790661	0.00587931	0.0856472	0.0845851	12.8294	0.0565361	0.142763	3.71847	0.525097	0.0318772	1.6645	0.933513	0.0126094	0.0091121	0.341809	0.206276
B458	24.0301	0.670713	1.21672	12.0606	3.07328	5.96064	0.72292	0.325209	0.24769	0.411686	0.011337	0.0410586	0.244202	0.0795052	0.85195	0.017695	0.0130243	0.113391	0.12887	11.3507	0.0852805	0.351733	2.91811	0.0998344	0.0553335	0.567583	0.155337	0.018105	0.0447265	0.203739	0.0586378
B459	22.6007	0.375333	0.759601	12.8065	2.42464	4.83109	0.967615	0.435936	0.153984	0.216145	0.00520364	0.0188804	0.133494	0.0751264	0.5321	0.00885171	0.00426898	0.0649502	0.0639147	12.4936	0.0899909	0.0809781	2.30421	0.0739814	0.0464498	0.737912	0.229703	0.00405311	0.0516341	0.231766	0.148482
B461	29.8318	0.773249	1.38041	12.1034	5.9469	7.76266	1.01964	0.845545	0.105814	0.608034	0.0594007	0.0220315	0.453821	0.247745	0.656815	0.00701288	0.00945846	0.0837802	0.0738349	11.7603	0.0668766	0.102209	5.56517	0.356552	0.0251772	0.692744	0.326898	0.0220724	0.0323142	0.510366	0.280792
B463	20.5458	0.203132	0.726386	11.1474	2.30634	4.63936	0.870194	0.653052	0.0715589	0.128476	0.00309682	0.0192036	0.129177	0.0811108	0.496894	0.00444983	0.00241128	0.054351	0.0586733	10.8918	0.0676861	0.068018	2.19807	0.0747335	0.0335283	0.648588	0.221605	0.00295753	0.0967344	0.441931	0.111429
B469	17.3629	0.225522	0.502726	9.0423	2.1002	4.12192	0.913413	0.456813	0.111585	0.111898	0.00203836	0.0187525	0.113299	0.0711291	0.299545	0.00896664	0.00366883	0.0935053	0.0535754	8.70766	0.053189	0.121739	2.00433	0.0747851	0.0210811	0.705739	0.207673	0.0227026	0.0778697	0.327517	0.0287236
B472	24.2372	0.342582	0.650099	13.7068	2.84689	4.42418	1.32544	0.941202	0.159857	0.177427	0.0052979	0.0266735	0.119379	0.0840462	0.420001	0.0120276	0.00503223	0.0996754	0.0663184	13.2808	0.0943592	0.148577	2.71435	0.0983672	0.0341731	1.05445	0.270985	0.0659405	0.143445	0.567897	0.163919
B473	25.1008	0.381526	0.781739	12.6344	3.13593	5.80757	1.42158	0.938109	0.154581	0.222755	0.00418921	0.0279096	0.182299	0.0869477	0.484583	0.0138053	0.00677147	0.112619	0.0979015	12.2248	0.0810495	0.0974326	2.98371	0.118629	0.0335873	1.0915	0.330072	0.00456233	0.172817	0.666821	0.0939088
B476	25.1798	0.440523	0.582681	13.6121	2.80478	5.57109	0.857178	1.31142	0.15934	0.267	0.0141826	0.028125	0.141209	0.100466	0.312881	0.0151169	0.00470973	0.125964	0.0808326	13.1047	0.0860446	0.194689	2.68647	0.068317	0.0500025	0.649449	0.207729	0.04	0.243545	0.958783	0.0690967
B477	39.2338	1.02275	1.28926	20.6043	4.09025	8.82465	2.10007	1.30255	0.435575	0.571473	0.0157033	0.0398639	0.29166	0.124635	0.833097	0.0300573	0.00793728	0.155407	0.118583	19.917	0.105127	0.270195	3.84249	0.208938	0.0388276	1.62743	0.47264	0.0135024	0.204736	0.845161	0.239148
B478	39.4151	0.459948	1.27945	20.1487	4.83154	9.27491	1.81415	1.60648	0.14242	0.289763	0.0277657	0.0295665	0.201411	0.167469	0.881	0.0139766	0.00666961	0.103802	0.093597	19.5218	0.169389	0.239478	4.56215	0.16163	0.107757	1.36399	0.450155	0.00735171	0.222134	0.945998	0.431
B481	23.9819	0.528472	0.690512	11.6162	3.65242	5.65272	1.27768	0.563974	0.252669	0.269223	0.00657981	0.0264426	0.161448	0.081922	0.420699	0.0217264	0.00780296	0.144545	0.0780876	11.0276	0.0607247	0.275682	3.50032	0.119803	0.0322994	0.957006	0.320675	0.00656469	0.071577	0.302215	0.183618
B482	25.0309	0.433002	0.55046	11.6114	3.32896	6.54351	1.34191	1.22162	0.199726	0.224361	0.00891491	0.0192882	0.104749	0.120301	0.306123	0.00975193	0.00461447	0.0857873	0.0618569	11.1531	0.1039	0.192419	3.17521	0.117334	0.0364148	0.996735	0.345176	0.0186376	0.211437	0.786218	0.205324
B486	22.3395	0.47454	0.504386	10.8515	2.52866	5.38761	1.12179	1.47103	0.190679	0.27503	0.00883169	0.0192727	0.123702	0.0719901	0.289421	0.0106497	0.00719806	0.0955331	0.0859198	10.4052	0.0766219	0.170359	2.40525	0.0797238	0.0436806	0.847856	0.273937	0.00307241	0.216091	0.891509	0.360356
B485	35.158	0.650772	1.13255	17.2289	4.77012	9.06418	1.10567	1.20584	0.214941	0.409828	0.0260026	0.0482641	0.213543	0.141253	0.729488	0.0202785	0.010199	0.131963	0.168125	16.5788	0.101647	0.217863	4.53741	0.180837	0.0518731	0.860875	0.244792	0.0628747	0.172897	0.594691	0.375376
B483	31.1579	0.521078	1.03188	15.5605	3.63589	8.1335	1.3806	0.894452	0.199425	0.306529	0.0151247	0.0378784	0.157963	0.126468	0.709574	0.0106736	0.00677923	0.0763941	0.082199	14.874	0.122765	0.387688	3.46063	0.13463	0.0406353	1.01182	0.368777	0.0131382	0.136209	0.536407	0.208698
B488	41.0818	0.398115	0.802348	22.7235	5.01434	9.35146	1.76075	1.03132	0.152226	0.226213	0.0196756	0.0292274	0.187037	0.153777	0.432306	0.0133277	0.00510194	0.202693	0.129873	22.0954	0.135161	0.141895	4.81585	0.160791	0.0376993	1.28591	0.474837	0.00303627	0.18017	0.653299	0.194815
B490	32.6564	0.743885	1.1028	15.1752	6.49667	6.7714	1.11581	1.25059	0.193032	0.539048	0.0118047	0.0289442	0.467429	0.0569892	0.549442	0.00600818	0.0132878	0.148619	0.11171	14.5632	0.0534302	0.278963	6.15688	0.294445	0.0453429	0.782927	0.332886	0.0136121	0.0777842	0.728745	0.430453
B491	35.1095	0.485631	1.04476	17.6478	3.93479	8.787	1.43774	1.77184	0.158482	0.310927	0.0162214	0.0333054	0.201648	0.138583	0.671224	0.00885047	0.00559965	0.119502	0.0817545	17.2584	0.114754	0.0589178	3.7027	0.173657	0.0584333	1.07535	0.362382	0.0513923	0.373317	1.16596	0.181173
B493	13.6665	0.702129	0.326263	6.04979	1.6355	3.61233	0.799611	0.540897	0.163392	0.536445	0.0022918	0.0232738	0.106811	0.0362628	0.159915	0.0214855	0.00719387	0.0997413	0.0470848	5.81956	0.0384767	0.0162533	1.49752	0.127017	0.0109665	0.620457	0.179155	0.0176266	0.0278178	0.272282	0.223171
B497	33.7179	0.477299	0.752844	17.9987	3.77696	7.76068	1.21911	1.73234	0.213046	0.255055	0.00919854	0.0271002	0.239413	0.095201	0.391129	0.0116242	0.00573298	0.176058	0.105462	17.5631	0.099102	0.0376311	3.60293	0.129043	0.0449894	0.875645	0.343464	0.0161661	0.283447	1.25124	0.181481
B195	34.0492	0.241151	0.504579	19.21	4.42699	7.63276	1.57778	0.455878	0.115136	0.118419	0.00759572	0.0395016	0.090433	0.102586	0.272058	0.0101463	0.00575679	0.126081	0.102496	18.6934	0.118727	0.153407	4.25583	0.162125	0.00902976	1.01135	0.566433	0.00650562	0.0564567	0.301639	0.0912765
B498	22.8611	0.766109	0.582288	10.4584	3.52961	5.86118	1.10232	0.561171	0.261997	0.491546	0.012567	0.0328806	0.185203	0.0550582	0.309146	0.0147746	0.00690133	0.175559	0.0662855	9.93605	0.0420456	0.216834	3.3691	0.1246	0.0359109	0.865221	0.237094	0.011503	0.0505086	0.406912	0.0922482
B500	25.6074	0.484324	0.458074	13.4684	2.16478	5.80309	1.1419	2.0868	0.152406	0.288128	0.0437895	0.0281898	0.103966	0.100806	0.225112	0.0257362	0.00729761	0.135207	0.0886382	12.9508	0.097743	0.163054	2.03454	0.0808622	0.0493769	0.850041	0.291862	0.068172	0.325608	1.33371	0.359315
B501	37.2767	0.534015	0.766311	20.4276	4.6116	8.49538	1.76876	0.673031	0.163634	0.35858	0.0118003	0.0227276	0.143811	0.135395	0.464378	0.0158987	0.00549439	0.153541	0.103408	19.7994	0.139187	0.210631	4.45677	0.109277	0.0455549	1.35052	0.418244	0.00782057	0.108608	0.487411	0.0691908
B505	36.1515	0.568904	1.26901	20.3351	4.25842	7.52107	1.78821	0.410761	0.214904	0.343848	0.0101516	0.0271562	0.228118	0.143212	0.870525	0.017083	0.00462468	0.124639	0.108552	19.8923	0.130227	0.0576945	4.03363	0.142336	0.0824566	1.37775	0.410461	0.00507469	0.0583016	0.251555	0.0958301
B506	29.1648	0.732291	0.537709	16.3063	2.90183	5.9831	1.79638	0.907136	0.290349	0.412878	0.0290644	0.025556	0.170233	0.0948754	0.247045	0.0419418	0.0130775	0.235702	0.117924	15.0556	0.119348	0.722755	2.79692	0.0793083	0.0256002	1.37407	0.422313	0.0101248	0.149704	0.465616	0.281691
B507	34.3142	0.293757	0.652485	18.167	3.8836	8.97486	1.15389	1.18864	0.0791533	0.211712	0.00289144	0.0205863	0.141048	0.158193	0.332658	0.012206	0.00416155	0.152019	0.0994152	17.7123	0.11411	0.0727575	3.64801	0.178386	0.0572033	0.86276	0.29113	0.0159284	0.251217	0.846777	0.0747215
B509	38.5204	0.45142	1.17148	20.8274	3.91463	8.49256	1.7569	1.906	0.173506	0.270205	0.00770869	0.0708707	0.203416	0.167076	0.730113	0.013934	0.0057591	0.126218	0.110136	20.252	0.12405	0.195319	3.66638	0.146742	0.101509	1.3559	0.400998	0.0685094	0.361498	1.33088	0.145109
B510	29.1872	0.5401	0.448335	15.508	3.19283	6.14688	1.77971	1.57137	0.158553	0.372184	0.0093632	0.0176581	0.12522	0.0830565	0.222401	0.0236243	0.00519853	0.206529	0.0957946	14.9966	0.0985115	0.0816625	3.03803	0.103524	0.0512786	1.37635	0.403353	0.0556001	0.257963	1.08478	0.173033
B512	27.3461	0.408869	0.467623	13.879	3.16364	6.68577	1.90762	0.833577	0.183397	0.2159	0.00957281	0.0131823	0.094078	0.105054	0.255308	0.0199887	0.00628138	0.102535	0.0706685	13.3515	0.11584	0.212212	2.99206	0.140476	0.0311025	1.402	0.505621	0.004	0.111529	0.595277	0.122771
B513	19.6573	0.196264	0.265024	10.5162	2.29561	4.81235	0.513198	1.05869	0.066135	0.11168	0.0184492	0.0073538	0.051908	0.0723758	0.133387	0.00711014	0.0035102	0.0543897	0.0576685	10.2168	0.0853547	0.0913066	2.17975	0.0966648	0.0191919	0.359032	0.154165	0.00610573	0.148173	0.816151	0.088263
B514	34.3408	0.352063	0.405786	19.6411	4.05955	7.45341	1.65795	0.770886	0.155114	0.186247	0.0107012	0.0160904	0.0859337	0.101267	0.202495	0.0133191	0.00622099	0.148177	0.104913	19.082	0.122382	0.16415	3.87272	0.145605	0.041222	1.18984	0.468102	0.0122655	0.0896506	0.492962	0.176008
B515	37.364	0.494705	0.82057	18.9579	4.13391	9.44911	1.82351	1.68429	0.156392	0.322895	0.0154187	0.020536	0.137273	0.146338	0.516423	0.0140363	0.00403209	0.107567	0.0823231	18.5149	0.149204	0.0858389	3.95015	0.127748	0.0560118	1.2485	0.575013	0.00716488	0.200571	1.31389	0.162672
B516	21.4392	0.190626	0.239413	11.7293	2.34035	5.1605	0.721726	1.05725	0.0810696	0.102508	0.00704846	0.00710428	0.050707	0.0754183	0.106183	0.0237674	0.00344467	0.0964592	0.0683412	11.3315	0.0871595	0.118603	2.24704	0.0752439	0.0180691	0.549483	0.172243	0.0140661	0.168525	0.664124	0.210538
B518	22.1641	0.224041	0.96744	11.8372	2.38414	5.21577	0.754998	0.78043	0.0804633	0.134711	0.00886584	0.0207016	0.144836	0.0966831	0.705219	0.00698228	0.00381075	0.0547232	0.0581554	11.5283	0.0978444	0.087398	2.24543	0.0874531	0.0512629	0.588702	0.166297	0.00967173	0.164683	0.487088	0.118988
B519	33.2321	0.734315	0.689943	17.6731	4.24141	7.15705	1.64495	1.09132	0.333854	0.377127	0.0233329	0.0258731	0.1879	0.105451	0.370719	0.0121259	0.00514024	0.181791	0.0864424	17.1208	0.0939876	0.172764	4.00546	0.122983	0.112963	1.2483	0.396651	0.061719	0.210755	0.640258	0.178587
B523	12.2893	0.170302	0.295597	6.05407	1.66655	2.64544	0.495172	0.962157	0.0667883	0.0886187	0.0148952	0.00878307	0.0584007	0.04301	0.185404	0.00721718	0.00242017	0.0466222	0.0340163	5.82168	0.0576143	0.084498	1.58464	0.0454511	0.03646	0.382303	0.11287	0.00605695	0.114149	0.491951	0.35
B524	28.3219	0.325398	0.693674	16.19	2.52384	6.40429	1.44189	0.742845	0.0827454	0.219642	0.0230104	0.0203062	0.153083	0.112193	0.408092	0.0156688	0.00383066	0.116541	0.0864511	15.732	0.121775	0.113732	2.42115	0.0741776	0.0285171	1.10041	0.341487	0.04	0.139426	0.522418	0.041001
B526	18.7374	0.307855	0.315851	9.22071	2.7975	4.888	0.872601	0.334883	0.129771	0.160689	0.0173958	0.0103313	0.066005	0.0606941	0.178821	0.0120002	0.00265669	0.0851134	0.0502582	8.93705	0.0562176	0.0774174	2.6776	0.0832174	0.0366795	0.646851	0.22575	0.00336063	0.0664892	0.222557	0.0424769
B528	24.6662	0.294892	0.498487	13.0167	2.87824	6.0169	1.18564	0.775344	0.110735	0.17685	0.00730688	0.0129395	0.103218	0.090615	0.291714	0.00847044	0.00257943	0.103126	0.0668345	12.6963	0.0805177	0.0588228	2.73292	0.103148	0.0421778	0.855549	0.330095	0.073404	0.130127	0.444247	0.127566
B529	34.5456	0.477058	0.958807	13.677	5.81924	9.52844	2.62994	1.45509	0.101951	0.360258	0.0148485	0.0285055	0.220264	0.123993	0.586045	0.00308471	0.00565954	0.132247	0.0912274	13.2924	0.0698886	0.0825304	5.53183	0.254178	0.0332338	1.72	0.909937	0.018893	0.226844	0.886999	0.322352
B1	22.7636	1.18258	0.84487	10.8161	2.6073	5.19784	1.55203	0.562911	0.199901	0.973334	0.00934829	0.0270408	0.18788	0.111888	0.518062	0.0109562	0.00892116	0.10969	0.0700611	10.139	0.0531939	0.42424	2.38312	0.203738	0.020446	1.11951	0.432528	0.0124994	0.0818782	0.300277	0.168257
B3	23.2461	0.280074	0.473237	12.8433	2.77932	5.5151	0.912211	0.442866	0.124954	0.148992	0.00612849	0.0117235	0.0877898	0.0812992	0.292425	0.00926642	0.00214765	0.071363	0.0521761	12.4685	0.0799614	0.159896	2.6481	0.100847	0.0303725	0.665566	0.246644	0.0118836	0.0851554	0.311554	0.0342734
B5	24.187	0.354907	0.841712	12.7883	2.85154	5.27983	1.48363	0.587083	0.126617	0.221029	0.00726121	0.0257343	0.162104	0.0849063	0.568968	0.0104941	0.00456519	0.0783694	0.0559854	12.4365	0.0821831	0.120182	2.72327	0.0860907	0.042177	1.11347	0.370154	0.0812156	0.0777329	0.373268	0.0548666
B7	26.9181	0.35823	0.659081	15.409	3.18427	5.50823	1.39198	0.407331	0.161444	0.192109	0.00467681	0.0166586	0.134004	0.0748821	0.433536	0.00834164	0.00342271	0.090395	0.0655527	15.0621	0.101106	0.0780828	3.03302	0.105294	0.0459603	1.06415	0.327826	0.00533565	0.05382	0.230193	0.117983
B10	11.6493	0.207672	0.261823	6.25885	1.54442	2.56751	0.582156	0.226836	0.0813283	0.123171	0.00317324	0.00902881	0.0603792	0.0368269	0.155588	0.0093462	0.00311337	0.0573321	0.0318183	6.09938	0.0370442	0.0208073	1.49174	0.0356343	0.0170422	0.456619	0.125537	0.00359645	0.0359057	0.140475	0.0468587
B17	23.4276	0.273123	0.387568	13.0575	2.58274	5.57565	0.972627	0.578399	0.0789077	0.186974	0.00724084	0.0104901	0.0745309	0.0832586	0.219289	0.00716543	0.0028347	0.092661	0.0605192	12.7492	0.0803764	0.0646651	2.44593	0.103193	0.0336109	0.682536	0.290092	0.0224744	0.117562	0.393157	0.0452054
B25	26.9301	0.26152	0.371342	15.3032	3.38001	5.76979	1.11187	0.732418	0.104726	0.153125	0.0036686	0.0136873	0.0842013	0.0735015	0.199951	0.00647313	0.00310121	0.152737	0.0831719	14.8781	0.082955	0.0966179	3.00668	0.344724	0.028605	0.82254	0.28933	0.0134815	0.138604	0.551312	0.0290202
B27	24.647	0.267536	0.513718	11.3419	4.26988	6.56679	0.848582	0.838576	0.0488719	0.200554	0.01811	0.0227683	0.148243	0.101721	0.240986	0.00737181	0.00461036	0.0846488	0.0791363	10.8914	0.0880788	0.186626	3.97588	0.266816	0.0271861	0.666235	0.182347	0.0628011	0.112035	0.405232	0.258508
B28	21.1183	0.231289	0.450986	11.2601	2.6365	5.18007	0.85727	0.502071	0.0743199	0.150168	0.00680043	0.0203793	0.0828147	0.0769758	0.270816	0.00755003	0.00271482	0.0696693	0.0612102	10.9397	0.0996264	0.0796158	2.51417	0.0832445	0.0390793	0.649798	0.207472	0.00509897	0.0838765	0.318776	0.0943196
B29	25.0362	0.327046	0.878047	13.502	3.07173	6.03071	1.00971	0.21697	0.0995754	0.223515	0.0039557	0.0337015	0.163914	0.104237	0.576194	0.00490822	0.00326348	0.0754027	0.0689417	13.1611	0.0877729	0.100603	2.91566	0.115083	0.0409832	0.773111	0.236602	0.00478227	0.038283	0.139663	0.0342412
B30	26.5606	0.242786	0.630155	15.1609	2.81661	6.31703	1.01849	0.374613	0.098318	0.139348	0.0051194	0.0136037	0.113595	0.0725771	0.43038	0.00671402	0.00261658	0.0690902	0.0641617	14.831	0.113425	0.0739499	2.66004	0.0998768	0.0566914	0.728698	0.289795	0.013275	0.0518326	0.233828	0.0756773
B31	19.8862	0.269099	0.400112	9.41952	2.32285	5.53336	1.19728	0.743984	0.112921	0.136416	0.0197608	0.0117709	0.083187	0.0906101	0.214544	0.00543623	0.00293081	0.0801674	0.0502755	9.1126	0.0776099	0.0905081	2.20932	0.0818159	0.0317104	0.831764	0.365515	0.0430151	0.133241	0.466567	0.101161
B32	24.5475	0.314617	0.370678	12.9751	2.77959	6.12165	1.29551	0.690379	0.103442	0.202907	0.0082682	0.0189907	0.0892497	0.0896648	0.172773	0.0064789	0.0018545	0.149161	0.066314	12.6521	0.0592477	0.0398991	2.65146	0.101247	0.0268813	0.955177	0.340331	0.0600277	0.0933246	0.470724	0.066303
B33	25.2417	0.145714	0.483234	15.8818	4.28644	2.76343	0.979392	0.701671	0.0875957	0.0455613	0.012557	0.0209604	0.146181	0.0726363	0.243456	0.0118894	0.0043109	0.14905	0.0921651	14.6704	0.0725155	0.881509	4.11606	0.133914	0.036461	0.703418	0.275974	0.0882999	0.092805	0.389718	0.130848
B34	21.7394	0.594197	0.416153	9.12972	3.62023	6.01266	1.32621	0.640272	0.375504	0.212427	0.00626687	0.0516646	0.0624725	0.0995656	0.202451	0.0172651	0.00372309	0.0969893	0.0436714	8.69609	0.091048	0.18094	3.43073	0.120413	0.0690874	0.936518	0.38969	0.0489435	0.120672	0.425328	0.0453289
B44	19.0233	0.487908	0.879096	6.79559	3.77476	5.73614	0.792099	0.557667	0.0986183	0.385949	0.00334132	0.0302526	0.225982	0.0812266	0.541635	0.00700345	0.00433962	0.0948462	0.0626276	6.57479	0.0324503	0.0195413	3.62722	0.133564	0.0139761	0.587948	0.204151	0.017265	0.0184608	0.269364	0.252577
B47	22.637	0.366334	0.555694	12.6579	3.45219	3.9513	0.743078	0.910448	0.119819	0.235988	0.010527	0.0219802	0.151341	0.0799466	0.302426	0.0101569	0.00483775	0.114707	0.0612392	12.2622	0.0704959	0.134309	3.32517	0.0808769	0.0461431	0.552779	0.190299	0.00458233	0.0929039	0.566496	0.246466
B51	33.1806	0.51208	0.770089	17.92	4.46998	6.79086	0.989222	1.72835	0.183877	0.315649	0.0125534	0.032187	0.198734	0.112256	0.426912	0.0164958	0.00738433	0.176091	0.103508	17.253	0.114894	0.248647	4.31086	0.102384	0.0567331	0.753497	0.235725	0.00563735	0.27946	1.22241	0.220847
B52	25.7219	0.40367	0.583732	13.8966	2.76171	5.42996	1.25968	1.38654	0.0833575	0.309546	0.0107659	0.025135	0.186998	0.0520127	0.319586	0.0111917	0.00601442	0.173485	0.104521	13.2765	0.0906177	0.234196	2.65348	0.0890982	0.0191292	0.96379	0.29589	0.00900455	0.270385	0.911118	0.196031
B54	32.2479	0.538884	0.429515	17.3364	3.76012	7.782	1.25344	1.14749	0.198543	0.285249	0.0550926	0.0219196	0.152777	0.121784	0.133034	0.0426372	0.00402007	0.125691	0.0873482	16.6614	0.132974	0.282383	3.33309	0.390658	0.0363762	1.00596	0.247484	0.0783756	0.209403	0.623552	0.23616
B55	32.9897	0.425765	0.795851	17.0107	3.68672	9.21506	1.07083	0.784732	0.171022	0.222474	0.0322693	0.0243264	0.141314	0.162578	0.467632	0.0409012	0.00641683	0.117507	0.0869534	16.4678	0.140157	0.150998	3.45836	0.172696	0.0556657	0.770744	0.300085	0.0675686	0.121575	0.481619	0.11397
B56	22.0288	0.18339	0.631722	11.9254	2.63935	5.33175	0.526403	0.790843	0.0415644	0.134552	0.00727411	0.0178556	0.137714	0.0903102	0.385843	0.00642869	0.0030958	0.0762879	0.0572709	11.658	0.0650422	0.0592511	2.51415	0.086586	0.0386139	0.398904	0.127499	0.00974618	0.159035	0.515827	0.106235
B64	45.5868	0.399599	1.43992	23.9739	4.78721	11.0351	1.86191	2.08915	0.122005	0.27628	0.00131461	0.0578498	0.289273	0.208798	0.884	0.0378786	0.00791985	0.145241	0.164473	23.3538	0.152676	0.112006	4.61734	0.105256	0.0646198	1.45953	0.402381	0.03	0.364607	1.34354	0.351
B65	33.2654	0.58101	0.95535	18.8295	3.70643	6.90019	1.30276	0.99017	0.23001	0.341783	0.00921721	0.0268508	0.17138	0.0784489	0.67867	0.0108918	0.0034947	0.101534	0.0989723	18.3691	0.122757	0.122774	3.56226	0.106055	0.0381178	0.942399	0.360357	0.0146562	0.16414	0.65192	0.159454
B66	38.7859	0.283723	1.0027	21.8832	3.45311	9.01889	0.973285	2.17104	0.0789233	0.196231	0.00856831	0.0221648	0.180186	0.110602	0.689747	0.0381061	0.00796607	0.0922177	0.156358	21.3307	0.155717	0.102069	3.36011	0.0557526	0.0372555	0.737665	0.23562	0.028938	0.36798	1.30818	0.46594
B75	20.4051	0.242586	0.68733	10.3771	2.2258	5.43226	0.836094	0.603868	0.0706224	0.164375	0.00758917	0.0157528	0.10504	0.0725333	0.494004	0.00596985	0.00390312	0.0458704	0.0701283	10.145	0.0621591	0.0440746	2.08207	0.116035	0.0276957	0.619096	0.216998	0.00727834	0.118525	0.414411	0.0636538
B76	32.3471	0.369819	0.77354	18.5867	2.02144	7.10324	1.4625	2.02986	0.115714	0.245671	0.00843471	0.0207732	0.161016	0.10055	0.491201	0.00657849	0.00441635	0.0587873	0.0935476	17.8352	0.12271	0.465497	1.46827	0.517304	0.0358637	1.22658	0.235914	0.00470578	0.278703	1.30746	0.438989
B84	27.7985	0.296424	0.937464	14.5025	3.5833	6.30778	0.857919	1.31309	0.077495	0.196795	0.0221335	0.0147448	0.146398	0.11476	0.661561	0.0240619	0.00574466	0.0641725	0.0760309	14.141	0.103168	0.0883446	3.4958	0.0590958	0.0284025	0.636133	0.221786	0.0133633	0.21891	0.767361	0.313457
B90	35.6976	0.316145	0.606555	18.7791	4.71204	8.94858	1.00571	1.32948	0.104534	0.188539	0.0230721	0.0185558	0.131299	0.123763	0.332937	0.0414809	0.00734206	0.207983	0.136372	18.1393	0.103291	0.143266	4.52105	0.167515	0.0234766	0.734617	0.271092	0.00597399	0.25014	0.834338	0.239028
B98	26.4888	0.293097	0.712625	14.9575	2.63959	6.36657	1.01582	0.503637	0.0885207	0.174996	0.02958	0.016785	0.111712	0.112975	0.471152	0.0170656	0.00696933	0.0659893	0.103615	14.5263	0.125902	0.111608	2.52659	0.074356	0.038643	0.737469	0.278346	0.00916668	0.0757538	0.341059	0.0776579
B103	26.863	0.374908	0.732838	12.1616	4.0578	7.55661	0.990556	0.988758	0.128375	0.231183	0.01535	0.0335655	0.174596	0.122692	0.401985	0.00607615	0.0114142	0.164172	0.0950774	11.75	0.0775386	0.0573103	3.85797	0.186122	0.013703	0.732144	0.258413	0.039359	0.201312	0.702299	0.0457873
B107	38.0606	0.321507	0.723522	23.3061	3.89094	7.41694	1.2388	1.16281	0.103386	0.210571	0.00754921	0.0246519	0.171763	0.114425	0.412682	0.0364294	0.0080199	0.194505	0.127924	22.6574	0.102159	0.179647	3.73843	0.115708	0.0368094	0.922404	0.3164	0.0409132	0.193213	0.833898	0.0947841
B110	18.8278	0.160584	0.64185	11.1012	2.05365	3.49147	0.702371	0.67671	0.0271906	0.114202	0.0191909	0.0153295	0.111024	0.05575	0.459747	0.00822272	0.0042284	0.051675	0.0617137	10.5949	0.101922	0.278593	1.97071	0.0552076	0.0277323	0.559394	0.142976	0.00592502	0.12199	0.424437	0.124357
B112	19.1218	0.1693	0.336703	10.0719	2.31269	4.45014	0.455592	1.32547	0.0410507	0.0999763	0.0282731	0.0059023	0.0616068	0.0623957	0.206799	0.00655559	0.00403303	0.0432837	0.0603983	9.7875	0.0712307	0.0989432	2.22116	0.0563097	0.0352185	0.336196	0.119396	0.00425626	0.223621	0.886498	0.211093
B113	21.3118	0.50841	0.840172	6.99818	3.20001	7.9866	1.38826	0.390197	0.201692	0.294226	0.0124923	0.0616599	0.128995	0.148991	0.500526	0.0430323	0.0102687	0.0842964	0.0545804	6.42833	0.142979	0.234695	3.01916	0.115981	0.0648634	1.05211	0.336149	0.0355143	0.0504229	0.238019	0.0662405
B122	16.5342	0.192904	0.462283	8.67844	1.7141	3.54186	0.968832	0.975727	0.0608893	0.119091	0.012924	0.0118556	0.0800953	0.0515446	0.318788	0.00728907	0.00242629	0.0454875	0.041579	8.44991	0.0735334	0.0582142	1.60855	0.0775703	0.0279817	0.742923	0.225909	0.00419787	0.147191	0.517707	0.306631
B116	35.9062	0.607051	1.21481	18.7034	4.27496	8.71039	1.26888	1.12674	0.24426	0.340029	0.022762	0.0332908	0.207955	0.157862	0.815698	0.0219749	0.00643759	0.122356	0.105951	18.0978	0.17664	0.17227	4.05736	0.151036	0.0665726	1.01014	0.258742	0.0095974	0.184481	0.783987	0.148675
B124	35.1423	0.482928	0.902108	18.8644	4.38665	8.69918	1.31831	0.488727	0.180507	0.274721	0.0277005	0.0201605	0.144303	0.120172	0.617473	0.0207438	0.0118076	0.105029	0.117081	18.3922	0.143938	0.0735043	4.15836	0.165426	0.0628692	0.982426	0.335886	0.00326134	0.0981244	0.27238	0.114962
B129	25.6478	0.197719	0.936484	13.2525	3.67737	6.02718	0.981198	0.575374	0.0626843	0.116973	0.0180617	0.0150339	0.128063	0.0956124	0.697774	0.0100405	0.00266432	0.0567674	0.0706007	12.9517	0.101995	0.0587674	3.5369	0.0989799	0.0414913	0.723041	0.258157	0.00481273	0.0750336	0.314196	0.181332
B402	37.5764	0.413262	0.946672	19.5266	4.57331	9.60781	1.40657	1.10216	0.0834748	0.311397	0.0183904	0.0215366	0.13944	0.125387	0.660308	0.0171879	0.00904646	0.0864933	0.149571	18.9543	0.164338	0.145603	4.30475	0.190692	0.07787	1.04029	0.36628	0.00790227	0.2486	0.628738	0.216916
B141	20.3526	0.542829	0.827084	7.33692	3.38654	5.21329	1.82035	1.2256	0.144078	0.386306	0.0124443	0.0254394	0.184128	0.0527723	0.564745	0.0150752	0.00762674	0.0985873	0.0548152	7.05478	0.0382517	0.0677855	3.18083	0.176937	0.0287755	1.34787	0.472477	0.0191208	0.0381254	0.702206	0.466146
B142	33.8089	0.348223	0.753846	16.8481	3.62472	8.05512	2.10476	2.0741	0.103949	0.239205	0.00506943	0.0529391	0.12959	0.134939	0.436379	0.0110924	0.00603525	0.103957	0.0620155	16.4557	0.156289	0.0530132	3.43965	0.124297	0.06077	1.5939	0.510855	0.026311	0.317586	1.28769	0.442508
B143	14.5215	0.163402	0.371211	7.40631	1.66207	3.58079	0.356169	0.981597	0.0396433	0.116067	0.0076911	0.0109164	0.0672069	0.0609536	0.232134	0.0082114	0.00498162	0.040817	0.0405761	7.01923	0.176091	0.116405	1.60659	0.0330014	0.0224704	0.235224	0.120945	0.00524893	0.168665	0.705537	0.102146
B146	35.039	0.538049	1.01707	17.878	4.00381	9.41343	1.30383	0.884825	0.201308	0.334498	0.00224254	0.0394186	0.235848	0.150072	0.591737	0.0223568	0.00944332	0.160948	0.11699	16.954	0.102452	0.511808	3.78851	0.172214	0.0430874	0.998083	0.30575	0.00653323	0.10784	0.446141	0.324311
B147	33.6341	0.275085	1.04314	18.9086	3.37284	7.46592	1.66962	0.898787	0.136417	0.131424	0.00724384	0.0264593	0.206739	0.132555	0.677391	0.0226524	0.00696797	0.11287	0.096585	18.4966	0.118525	0.0544245	3.22024	0.0775773	0.0750245	1.27163	0.397993	0.00439796	0.168807	0.663097	0.0624853
B148	29.3729	0.407395	0.661382	15.7245	2.98282	7.46622	1.31451	0.816048	0.15953	0.241155	0.00671017	0.0246903	0.165324	0.115559	0.355809	0.0278277	0.00668056	0.168382	0.0893126	15.1294	0.09936	0.203492	2.82573	0.119426	0.0376624	0.984668	0.329842	0.0131605	0.120854	0.440168	0.241866
B149	14.9454	0.273904	0.327498	8.22695	1.58656	3.04082	0.696084	0.793616	0.0957036	0.1705	0.00770085	0.0163244	0.0907382	0.0571356	0.163299	0.0164601	0.00536827	0.0977992	0.0513598	7.63465	0.0617456	0.359566	1.53534	0.0324104	0.0188082	0.528819	0.167265	0.004362	0.142888	0.494719	0.151647
B157	13.9957	0.158191	0.337247	6.41329	1.68081	3.37835	0.371384	1.65644	0.0675298	0.0765441	0.0141174	0.0188219	0.0510385	0.0549805	0.212406	0.00996704	0.00391186	0.0408315	0.0297767	5.99191	0.243649	0.0932397	1.41892	0.251072	0.0108152	0.2452	0.126184	0.07028	0.334681	1.21216	0.0393178
B163	24.8934	0.236608	0.346347	13.5574	2.65766	5.78046	1.18949	1.1254	0.0776071	0.122573	0.0364274	0.00923581	0.062844	0.0895327	0.184735	0.00713703	0.00372504	0.088426	0.0785305	13.1095	0.0838508	0.18623	2.53955	0.074787	0.0433232	0.814874	0.374618	0.011435	0.199856	0.734849	0.179256
B165	24.2975	0.205373	0.619001	12.7228	2.69847	6.09016	0.955458	1.00631	0.0284895	0.169212	0.00767093	0.0353883	0.0965151	0.105201	0.381896	0.00644407	0.00474853	0.0847313	0.0639638	12.1239	0.0879255	0.351006	2.52478	0.129993	0.0436886	0.743623	0.211835	0.0178709	0.179594	0.586898	0.22195
B167	23.3875	0.408676	0.563825	11.7997	2.94445	5.58536	1.23667	0.84879	0.148006	0.225339	0.0353306	0.025252	0.147584	0.0828189	0.308171	0.0382928	0.00591869	0.151914	0.0886832	11.351	0.0781591	0.0857172	2.82909	0.0777058	0.0376606	0.948357	0.288313	0.00490944	0.125396	0.520268	0.198216
B170	23.7955	0.197355	0.819888	11.3372	3.5441	6.40359	0.90144	0.591864	0.0678852	0.110339	0.0191306	0.0215916	0.144801	0.114671	0.538823	0.0121826	0.00410126	0.0597013	0.0675609	10.9975	0.0925765	0.103574	3.40879	0.0908435	0.0444662	0.704568	0.196872	0.0040656	0.0919263	0.336708	0.159163
B180	23.7441	0.240025	0.352304	13.0024	2.4972	5.27006	0.751179	1.63086	0.0771562	0.154263	0.00860617	0.0121154	0.0804351	0.0645187	0.195235	0.0106322	0.00175898	0.115021	0.0540747	12.6684	0.0737764	0.0787806	2.36423	0.0926923	0.0402766	0.559526	0.191653	0.0163304	0.218485	1.14588	0.250165
B182	20.0046	0.209437	0.418305	10.9578	2.60932	4.0873	0.814493	0.907972	0.0630532	0.132969	0.0134156	0.0148205	0.101854	0.0640627	0.237568	0.0154987	0.00590894	0.100634	0.064655	10.2818	0.0777974	0.411516	2.54334	0.0414194	0.0245579	0.626089	0.188405	0.00540244	0.137862	0.616276	0.148432
B183	27.0762	0.177074	0.386696	15.3704	3.23025	6.46437	1.01298	0.434434	0.0559786	0.0999194	0.0211764	0.0127793	0.0908242	0.0910944	0.191998	0.00634311	0.00219214	0.172412	0.102659	15.0018	0.0730733	0.0119321	3.13544	0.0777454	0.0170633	0.732488	0.28049	0.0108058	0.0724796	0.246897	0.104251
B186	24.6619	0.23729	0.655195	12.3368	3.69661	5.87003	0.644006	1.22204	0.0661264	0.159753	0.011411	0.0168686	0.122615	0.138883	0.376828	0.00506247	0.00543272	0.0780241	0.0586944	11.8794	0.224181	0.085977	3.56181	0.1006	0.0341985	0.44511	0.198896	0.00429057	0.224056	0.917103	0.0765928
B187	35.1295	0.325845	0.76642	18.8942	4.33046	9.00032	1.23528	0.576996	0.0749901	0.221701	0.0291543	0.0239001	0.152244	0.149809	0.440467	0.0110981	0.00379098	0.14666	0.108956	18.2123	0.380557	0.030792	4.14953	0.125944	0.054993	0.841985	0.393293	0.0038423	0.107764	0.378832	0.0865573
B188	32.8948	0.289631	0.572194	17.7978	3.76315	8.05837	1.26613	1.14745	0.0394575	0.23162	0.0185536	0.0170277	0.115924	0.111752	0.327491	0.0102744	0.00357165	0.127326	0.112288	17.4167	0.100906	0.0267888	3.59774	0.136475	0.028938	0.953919	0.312207	0.0152149	0.219393	0.765423	0.147419
B189	26.2093	0.164666	0.641717	13.7177	2.9058	6.99335	0.965713	0.820342	0.0934908	0.0471386	0.0240368	0.0146754	0.121058	0.111002	0.394981	0.0097806	0.00303703	0.0844011	0.10282	13.4144	0.0901806	0.0131492	2.75303	0.101003	0.0517705	0.727948	0.237765	0.00410716	0.128401	0.512803	0.17503
B192	38.6128	0.584168	1.44794	16.9729	8.94976	7.96839	1.04827	1.64142	0.191636	0.352436	0.0400958	0.0495793	0.718743	0.209625	0.469989	0.00719427	0.0101262	0.271246	0.135878	16.308	0.0878828	0.152595	8.48608	0.41627	0.0474031	0.702397	0.345873	0.029765	0.311972	1.2212	0.0784764
B196	25.6698	0.230894	0.626888	12.5804	2.63322	6.92515	1.00591	1.66734	0.035658	0.153689	0.0415473	0.0150305	0.102092	0.106396	0.40337	0.0177851	0.00434748	0.0910128	0.101714	12.2213	0.084631	0.0596033	2.56399	0.0389505	0.0302801	0.743681	0.262233	0.0305093	0.321099	1.23334	0.0823909
B200	25.4701	0.288212	0.541683	13.5347	2.96997	6.89478	0.83831	0.402373	0.0438636	0.234481	0.00986836	0.0194289	0.119573	0.111348	0.291332	0.00554219	0.00246555	0.102347	0.100955	13.251	0.0606309	0.011741	2.81419	0.136064	0.0197112	0.622991	0.215319	0.0054742	0.0731394	0.262001	0.0617578
B203	33.2096	0.351013	1.01973	16.8387	6.84232	5.5588	1.31399	1.28502	0.136027	0.212033	0.00295317	0.0233548	0.546554	0.140803	0.309022	0.00885243	0.00533607	0.158893	0.105025	16.4325	0.0984461	0.0296672	6.39874	0.411447	0.0321305	0.831208	0.482778	0.00447813	0.27161	0.926217	0.0827181
B206	24.0455	0.300059	0.469187	12.7685	2.3652	6.1805	1.02323	0.938858	0.0719856	0.168595	0.0594782	0.0123448	0.0961225	0.135582	0.225138	0.00590672	0.00349308	0.129362	0.0864773	12.4648	0.0640319	0.0144405	2.28719	0.0391941	0.0388153	0.770794	0.252434	0.0112587	0.181288	0.640616	0.105695
B116	29.9242	0.285701	0.859213	16.0225	3.33149	7.06844	0.610726	1.74614	0.0768446	0.18808	0.0207767	0.0359476	0.149596	0.22001	0.453659	0.0120319	0.00426621	0.102277	0.139784	15.3226	0.361863	0.0796748	3.23107	0.0744572	0.025964	0.381651	0.229075	0.0655139	0.281152	1.0941	0.305372
B208	23.3419	0.319392	0.732771	13.1625	2.27351	5.56106	0.591608	0.701075	0.137597	0.15785	0.0239454	0.0322923	0.203865	0.0873236	0.40929	0.0156089	0.00467267	0.110602	0.0938928	12.7843	0.0686574	0.0847638	2.16598	0.0781604	0.0293621	0.478275	0.113333	0.0944926	0.118149	0.405713	0.0827202
B210	23.1166	0.212873	0.349377	11.5826	2.5656	6.6111	0.797631	0.997413	0.0390559	0.135198	0.0386192	0.0103708	0.0557093	0.108939	0.174358	0.00744539	0.0082993	0.0645075	0.0461798	11.3505	0.084724	0.0209577	2.45259	0.0871474	0.0258641	0.586512	0.211118	0.004	0.19012	0.73961	0.0636827
B211	26.804	0.190681	0.553027	13.8386	3.12734	7.53018	1.05926	0.504934	0.0525924	0.10288	0.0352086	0.0312926	0.126354	0.122868	0.272512	0.00852795	0.00416874	0.117435	0.089754	13.5216	0.0791759	0.017913	3.00322	0.0963247	0.0277948	0.78229	0.276972	0.005015	0.0803226	0.334216	0.0853811
B212	25.2715	0.277214	0.687771	13.0571	2.8445	6.62906	0.376013	1.39983	0.0903185	0.165704	0.0211919	0.0172797	0.119361	0.105399	0.445731	0.0094982	0.00883784	0.0671946	0.0546181	12.5087	0.377369	0.0308887	2.74411	0.0738433	0.0265382	0.189009	0.187004	0.00430216	0.262284	1.01343	0.119811
B219	24.2028	0.326532	0.352865	13.3082	2.42857	5.92612	0.984253	0.876211	0.113222	0.192899	0.0204101	0.00908865	0.0662604	0.0813906	0.196126	0.00486731	0.00362619	0.0740607	0.0586476	13.078	0.0735455	0.0155419	2.31778	0.0852058	0.0255816	0.685216	0.299038	0.00840327	0.148851	0.484931	0.234026
B221	25.0604	0.182903	0.735086	12.9485	2.95454	6.26519	0.481793	1.49236	0.0307862	0.121964	0.0301527	0.0158661	0.119539	0.102686	0.496995	0.0049242	0.00471988	0.0611369	0.0581747	12.5815	0.205713	0.0323051	2.86778	0.0579339	0.0288188	0.325933	0.15586	0.0131602	0.285738	1.07594	0.117528
B224	32.1051	0.341534	0.678049	17.491	3.14444	7.75947	1.02268	1.66793	0.116592	0.213556	0.0113855	0.0191454	0.164126	0.125491	0.369287	0.0105105	0.00692185	0.142677	0.0818812	16.996	0.0994629	0.153506	3.01342	0.0898123	0.0412077	0.76741	0.255265	0.0170468	0.291888	1.15805	0.200949
B225	22.9952	0.235485	0.535746	12.085	2.42105	5.18635	1.05545	1.47611	0.0745491	0.131475	0.0294609	0.0109628	0.0868376	0.088623	0.349323	0.00749969	0.0124566	0.0654763	0.058601	11.7873	0.0929533	0.0606892	2.22943	0.080005	0.111615	0.772243	0.283206	0.0388636	0.275087	0.988943	0.173213
B226	23.544	0.247299	0.482875	13.2453	2.56832	5.5824	0.809411	0.60839	0.0763001	0.150166	0.0208334	0.0114129	0.0965715	0.0899157	0.284975	0.00664891	0.00344115	0.0838514	0.0729784	12.9568	0.086163	0.0354509	2.492	0.0537773	0.0225427	0.568787	0.240623	0.0123725	0.0943622	0.401576	0.10008
B237	22.4548	0.244432	0.488869	11.9598	2.62567	4.76864	0.819163	1.54825	0.0556934	0.164053	0.0246858	0.0103423	0.0740354	0.0728101	0.331681	0.00921842	0.00592083	0.0552053	0.0480666	11.6248	0.0872301	0.129342	2.52677	0.0677475	0.0311562	0.619489	0.199674	0.00501732	0.183295	0.894959	0.46498
B240	33.2404	0.760393	0.744503	16.361	4.48185	7.33934	1.86034	1.69296	0.181814	0.560548	0.0180314	0.0178938	0.139705	0.102687	0.484218	0.0102783	0.00776923	0.123726	0.0940488	15.7575	0.0978196	0.269806	4.24855	0.198587	0.0347208	1.37861	0.481737	0.0119339	0.270938	1.13896	0.271124
B18	45.43	0.904744	1.42147	21.848	5.3915	11.3028	2.27199	2.28949	0.243749	0.612207	0.0487882	0.0405521	0.297928	0.201988	0.881	0.0382845	0.0104054	0.153565	0.159022	20.6588	0.144465	0.683463	5.15659	0.121981	0.11293	1.71246	0.559521	0.0818694	0.384427	1.34427	0.478928
B242	21.649	0.639017	0.701882	10.0619	3.08409	4.79283	1.22538	1.14388	0.20056	0.407401	0.0310557	0.0289436	0.164617	0.0961593	0.412162	0.00993369	0.00871561	0.122732	0.0926595	9.63865	0.0498759	0.13931	2.96558	0.0911869	0.0273283	0.952642	0.272737	0.0140858	0.0963552	0.68068	0.352757
B74	34.3707	1.50801	0.953056	15.1932	4.86843	8.69059	2.30861	0.848803	0.274209	1.19046	0.0433436	0.0313468	0.198042	0.11565	0.608018	0.0237487	0.00804371	0.135792	0.0653763	14.7201	0.0808851	0.159254	4.43798	0.39926	0.0311843	1.66235	0.646259	0.0261085	0.0624154	0.489312	0.270967
B245	23.0609	0.283381	0.351865	12.2341	2.76569	5.5953	1.09643	0.734073	0.10969	0.150651	0.0230407	0.0100795	0.0649128	0.0771926	0.19968	0.0134694	0.00506149	0.093828	0.0975951	11.825	0.0800835	0.11905	2.6552	0.0894376	0.0210589	0.838451	0.257977	0.00479921	0.0985231	0.457302	0.173448
B249	15.8902	0.499149	0.403566	8.31665	2.06024	2.9744	0.905176	0.730998	0.162751	0.322302	0.0140961	0.0126267	0.0801988	0.0464346	0.264306	0.0200432	0.00531187	0.0910745	0.0705587	7.98513	0.0599606	0.0845751	1.96163	0.0318507	0.0667537	0.700068	0.205108	0.00760904	0.150622	0.464937	0.10783
B256	28.6172	0.555596	0.798012	14.9434	3.374	5.86521	1.69623	1.38481	0.171865	0.320095	0.0636356	0.0174952	0.126939	0.0838806	0.569697	0.00741253	0.00564495	0.0654368	0.069387	14.4265	0.119025	0.24994	3.20101	0.103062	0.0699361	1.28963	0.406599	0.0194291	0.25974	0.976961	0.128676
B258	18.3262	0.287467	0.446399	9.45649	2.00379	4.29618	0.853486	0.982361	0.108813	0.153327	0.0253276	0.017136	0.139787	0.0555692	0.233907	0.00551014	0.00434765	0.0805417	0.0782861	9.10428	0.050713	0.132809	1.91147	0.0655131	0.0267971	0.65832	0.195166	0.0136151	0.133898	0.686758	0.148091
B266	16.2201	0.295392	0.333548	9.22561	2.18475	2.57	0.852766	0.758048	0.0625196	0.200611	0.032262	0.00714295	0.0493659	0.0456345	0.231404	0.00191453	0.00188234	0.0338876	0.0455229	8.96852	0.0785133	0.0953763	2.10238	0.0595808	0.0227906	0.582252	0.270514	0.0266971	0.0824674	0.483023	0.165861
B275	27.667	0.579	0.763	14.373	3.48	6.354	1.151	0.967	0.19	0.38	0.009	0.027	0.175	0.155	0.406	0.018	0.009	0.133	0.097	13.8	0.116	0.2	3.283	0.15	0.047	0.851	0.3	0.028	0.156	0.601	0.182
B259	27.044	0.366	0.697	14.115	3.285	6.435	1.149	0.997	0.12	0.24	0.006	0.021	0.155	0.075	0.446	0.012	0.005	0.093	0.077	13.601	0.095	0.232	3.113	0.131	0.041	0.854	0.295	0.031	0.157	0.621	0.188
B262	11.609	0.424	0.658	6.01	1.44	2.571	0.35	0.156	0.305	0.084	0.035	0.01	0.05	0.498	0.1	0.041	0.009	0.045	0.039	5.829	0.033	0.014	1.4	0.03	0.01	0.31	0.04	0.01	0.01	0.13	0.006

## Sheet: 2017
Table S6 Cuticular wax concentration (μg·cm−2). The results show the averages of three replicates per accession in 2017
Accessions	Total Wax	Acids	Aldehyds	Alkanes	2-Alcohols	Ketone	1-Alcohols	Esters	C24 Acid	C26 Acid	C28 Acid	C26 Aldehyde	C28 Aldehyde	C29 Aldehyde	C30 Aldehyde	C25 Alkane	C26 Alkane	C27 Alkane	C28 Alkane	C29 Alkane	C30 Alkane	C31 Alkane	C29 2-Alcohol	C30 2-Alcohol	C31 2-Alcohol	Ketone	C26 1-Alcohol	C28 1-Alcohol	C38 Ester	C40 Ester	C42 Ester	C44 Ester
B8	24.7427	0.156134	0.697022	13.9564	4.5854	4.81036	0.456801	0.0805132	0.071168	0.0842017	0.000764534	0.02	0.35	0.150277	0.176745	0.00753665	0.00476924	0.204402	0.103712	13.5777	0.0582921	0	3.82506	0.73828	0.0220573	4.81036	0.199886	0.256915	0.0130896	0.0115348	0.025472	0.0304168
B9	16.985	0.171666	0.624389	9.35604	1.30005	4.68413	0.642081	0.206622	0.0570909	0.107994	0.00658066	0.02	0.0421766	0.0936893	0.468523	0.00437877	0.00309633	0.0432409	0.042316	9.11299	0.150014	0	1.17047	0.105724	0.0238566	4.68413	0.421161	0.22092	0.016111	0.0453615	0.106607	0.0385426
B314	17.774	0.325643	0.595307	11.3764	1.03654	3.1096	0.730204	0.600323	0.152319	0.163039	0.0102852	0.0207836	0.235534	0.0406064	0.298382	0.0111479	0.00419222	0.0892847	0.0469092	9.19689	0.131928	1.89604	0.896571	0.126832	0.0131396	3.1096	0.634048	0.0961568	0.0409359	0.152674	0.28994	0.116773
B316	19.2338	0.173128	0.900946	13.8545	1.18372	2.73113	0.20434	0.186066	0.0524485	0.11794	0.00273927	0.0167563	0.45	0.172431	0.261759	0.00847151	0.00279815	0.0759341	0.0723882	11.6348	0.0916141	1.96844	0.803303	0.353965	0.0264497	2.73113	0.105087	0.0992527	0.0111973	0.034714	0.110013	0.0301423
B317	11.1444	0.131336	0.818751	7.76619	0.804934	1.30417	0.0789485	0.240092	0.0279467	0.101203	0.00218648	0.0293702	0.34413	0.231504	0.213747	0.0150675	0.00617117	0.0596108	0.0458483	6.2069	0.0830256	1.34956	0.567215	0.161688	0.0760309	1.30417	0.0311221	0.0478264	0.0344915	0.0438024	0.13634	0.0254587
B37	17.2428	0.0566344	0.498867	11.7973	1.11425	2.71222	0.461246	0.602305	0.0481193	0.00422233	0.00429277	0.02	0.154141	0.0200104	0.304715	0.00540653	0.00659613	0.0859144	0.0618138	11.2434	0.225254	0.168918	1.10319	0.000248003	0.0108067	2.71222	0.443876	0.0173701	0.0186289	0.122271	0.331699	0.129706
B319	14.0239	0.145541	1.05642	9.36078	1.18804	2.03779	0.142753	0.0925499	0.0366801	0.106754	0.00210721	0.0133992	0.715457	0.147749	0.179811	0.00416877	0.00266094	0.0739846	0.0386409	8.17775	0.0634068	1.00017	0.878209	0.279009	0.030826	2.03779	0.054291	0.0884616	0.0105928	0.0188062	0.0423387	0.0208121
B320	17.2251	0.0916275	0.466975	9.38538	1.90104	4.79661	0.40386	0.179645	0.0118504	0.0736112	0.00616579	0.02	0.1	0.100671	0.246304	0.00190067	0.00248776	0.0493364	0.0417798	9.1715	0.118372	0	1.88607	0.000456529	0.0145086	4.79661	0.293967	0.109893	0.00373465	0.034665	0.104112	0.0371331
B42	17.7455	0.192012	0.813433	12.2161	1.20342	2.91697	0.224826	0.178736	0.0508339	0.139291	0.00188746	0.0227083	0.437586	0.172821	0.180317	0.0405715	0.0242391	0.131951	0.0614688	10.0195	0.075098	1.8633	0.899041	0.28413	0.0202472	2.91697	0.0962387	0.128588	0.015243	0.0319272	0.0925863	0.0389794
B322	18.6543	0.129107	1.25565	9.86236	4.53344	2.33674	0.258549	0.278433	0.0292639	0.0957009	0.00414228	0.0170942	0.675182	0.121233	0.442137	0.0398535	0.0192437	0.0451215	0.0437209	9.64065	0.0737656	0	4.03193	0.461114	0.0404054	2.33674	0.0846592	0.17389	0.0399174	0.0565441	0.133796	0.0481753
B323	14.1856	0.122971	0.790359	9.90797	0.602089	2.27706	0.174216	0.310911	0.0292122	0.0918721	0.00188644	0.0147227	0.351398	0.162846	0.261393	0.0416388	0.0217107	0.0510038	0.0472112	8.05735	0.0639599	1.6251	0.214906	0.3284	0.0587836	2.27706	0.0749443	0.0992716	0.0198533	0.0600195	0.175691	0.0553479
B324	19.0415	0.242994	0.416815	11.4986	2.08077	3.6321	0.896967	0.273267	0.0978837	0.126269	0.0188412	0.0145422	0.0202006	0.0916242	0.290448	0.005423	0.00418704	0.113388	0.06586	11.2012	0.108535	0	2.03089	0.0198081	0.0300812	3.6321	0.658584	0.238383	0.00254755	0.0626474	0.163244	0.0448285
B326	17.1704	0.130061	0.526505	10.392	1.7346	3.54283	0.558443	0.285929	0.0493129	0.0702202	0.0105276	0.0117908	0.0477963	0.0759982	0.390919	0.00622534	0.00542451	0.0786364	0.0612942	10.1351	0.105299	0	1.59185	0.119432	0.0233166	3.54283	0.546387	0.012056	0.00298284	0.0684793	0.174782	0.0396848
B331	12.1355	0.0921612	0.186745	7.65706	0.771823	2.87717	0.334889	0.215676	0.0377496	0.0433304	0.0110811	0.00934538	0.055598	0.0122103	0.109591	0.00559606	0.00289693	0.147131	0.0691633	7.36384	0.0684356	0	0.748153	0.000393097	0.0232769	2.87717	0.229494	0.105395	0.00344924	0.0489769	0.129807	0.0334428
B334	12.1424	0.0642639	0.527781	7.77255	1.71728	1.7902	0.0842306	0.186065	0.0149877	0.0474154	0.00186079	0.0101475	0.22328	0.0818023	0.212551	0.02987	0.0159851	0.0271894	0.0128789	6.50623	0.0619753	1.11843	1.59525	0.109538	0.012489	1.7902	0.0266496	0.057581	0.0414472	0.0230006	0.0909896	0.0306277
B337	12.734	0.111753	0.3276	8.86498	0.264555	2.48065	0.327802	0.356652	0.0344079	0.0751303	0.00221447	0.0116993	0.0636893	0.0820151	0.170197	0.0031328	0.00342205	0.0774671	0.0571569	7.88087	0.104808	0.738117	0.211439	0.0430735	0.0100429	2.48065	0.205852	0.12195	0.00244203	0.0796203	0.213136	0.0614543
B338	16.6434	0.100556	0.336752	10.4848	1.67185	3.51781	0.325999	0.205701	0.0234526	0.0664731	0.0106307	0.0146729	0.0797348	0.0196617	0.222683	0.00350027	0.00459018	0.0758896	0.0668545	10.1866	0.147343	0	1.65761	0.00140308	0.0128427	3.51781	0.288272	0.0377264	0.00228811	0.0421445	0.125131	0.0361374
B341	14.1902	0.145246	0.548898	9.34525	0.978523	2.75304	0.201534	0.217676	0.064895	0.0787608	0.00159031	0.0106699	0.170941	0.0311026	0.336185	0.0105651	0.00753583	0.031469	0.0430274	8.20392	0.112859	0.93587	0.814421	0.140738	0.0233636	2.75304	0.110261	0.0912728	0.00617651	0.0435094	0.131886	0.0361045
B342	17.9246	0.177378	0.401246	12.3095	1.36438	3.33832	0.146831	0.186928	0.102096	0.070101	0.0051807	0.0163003	0.0531413	0.00342694	0.328378	0.00298512	0.00469954	0.147521	0.0699166	11.9747	0.109687	0	1.35474	0.000871753	0.00877427	3.33832	0.14062	0.00621158	0.00192668	0.0381599	0.114515	0.0323268
B343	16.9448	0.115403	0.514481	11.5679	0.920904	3.34098	0.175541	0.309641	0.0430827	0.0627608	0.00955908	0.0146462	0.104042	0.0152851	0.380508	0.00445429	0.0046903	0.0858321	0.0668227	11.2138	0.170998	0.0212525	0.904802	0.00205887	0.0140427	3.34098	0.173279	0.00226198	0.0034657	0.06637	0.180387	0.0594183
B344	10.691	0.115212	0.332482	5.53463	1.14778	3.23388	0.144379	0.182674	0.0376698	0.074436	0.0031057	0.0142994	0.0691665	0.0708075	0.178209	0.00411283	0.00251384	0.139359	0.0746769	5.2027	0.111274	0	1.04196	0.0956514	0.0101737	3.23388	0.079781	0.0645976	0.00636946	0.0325941	0.110156	0.0335546
B349	16.4732	0.114019	0.393777	10.1637	1.715	3.65216	0.227984	0.206573	0.0298641	0.0814922	0.00266297	0.00850896	0.0396261	0.0495875	0.296054	0.00266168	0.00378013	0.0486317	0.0477217	9.91076	0.150146	0	1.7067	0.000743925	0.00755498	3.65216	0.168489	0.059495	0.00165597	0.0413828	0.131198	0.0323359
B354	19.8061	0.13966	0.324662	12.7622	2.18287	3.56576	0.547815	0.283082	0.0355141	0.0906841	0.0134617	0.017884	0.053704	0.0249187	0.228155	0.00282136	0.00420649	0.12002	0.0937498	12.3508	0.190656	0	2.16278	0.00381796	0.0162687	3.56576	0.457647	0.0901683	0.00462104	0.0496804	0.183211	0.0455698
B172	18.3088	0.170168	0.44412	10.358	1.45119	4.80549	0.708136	0.371742	0.0765653	0.0889487	0.00465436	0.02	0.158484	0.0369115	0.228725	0.00366314	0.0022469	0.0686322	0.0518289	10.1155	0.116106	0	1.38274	0.0531858	0.0152619	4.80549	0.547436	0.1607	0.0335341	0.0822128	0.186382	0.0696133
B356	12.6309	0.182084	0.559098	7.85396	1.0465	2.41081	0.379066	0.199372	0.0698856	0.108862	0.0033366	0.0144305	0.11252	0.13768	0.294468	0.00514661	0.011058	0.0330013	0.0529755	7.62347	0.128311	0	0.952251	0.074163	0.0200859	2.41081	0.264003	0.115063	0.0218873	0.0449052	0.0966884	0.0358913
B358	21.2691	0.128467	0.26525	12	2.17931	5.86565	0.556198	0.274199	0.0890215	0.0347999	0.00464575	0.00814411	0.0665313	0.0390017	0.151572	0.00919719	0.0031527	0.14256	0.0696102	11.652	0.123494	0	2.16232	0.00297045	0.0140267	5.86565	0.41742	0.138778	0.00599535	0.0611052	0.151999	0.0550996
B361	16.3086	0.139227	0.312165	9.00621	2.09665	3.78071	0.616573	0.357033	0.0704716	0.0662022	0.00255271	0.0080128	0.0499132	0.0735756	0.180664	0.00461769	0.00273527	0.0656691	0.0529882	8.7722	0.107993	0	2.05165	0.0280472	0.0169576	3.78071	0.43502	0.181552	0.0176179	0.0785499	0.209182	0.0516826
B363	19.06	0.172791	0.484369	12.1126	1.76777	3.73765	0.447239	0.337578	0.0901896	0.0761823	0.00641928	0.0147857	0.063845	0.0570244	0.348714	0.00491774	0.00368193	0.0685839	0.0546834	11.8701	0.110664	0	1.72615	0.0250643	0.0165482	3.73765	0.298528	0.14871	0.00497438	0.0781111	0.214375	0.0401171
B174	18.4424	0.13568	0.665385	14.2178	1.3333	1.5029	0.2666	0.320791	0.0165434	0.116476	0.00265998	0.0159303	0.140631	0.115031	0.393794	0.00226841	0.00478686	0.0682861	0.064067	12.0918	0.101106	1.88547	1.32019	0.0012411	0.0118646	1.5029	0.192482	0.0741181	0.00245203	0.0745424	0.188259	0.0555369
B375	11.579	0.0689108	0.199749	7.19527	0.943424	2.64253	0.199913	0.329219	0.033269	0.0300452	0.00559663	0.0103056	0.0545373	0.0173067	0.117599	0.004959	0.00388783	0.0614224	0.0429754	7.00285	0.0791694	0	0.923841	0.00713554	0.012448	2.64253	0.124679	0.0752338	0.00487073	0.0750443	0.18401	0.0652944
B377	15.4184	0.0720323	0.50206	8.81335	1.10096	4.39012	0.377014	0.162821	0.0322143	0.036581	0.00323689	0.0103841	0.08651	0.0864322	0.318734	0.0031401	0.00308463	0.0468429	0.0406	8.63438	0.0853034	0	1.09003	0.00319597	0.00773691	4.39012	0.274497	0.102517	0.00229796	0.0290587	0.103095	0.0283694
B378	21.857	0.135369	0.595024	11.3288	0.950064	7.92906	0.605443	0.313165	0.0358357	0.097189	0.00234439	0.0101971	0.139769	0.0791622	0.365896	0.00457905	0.00222348	0.0555362	0.0493191	11.1179	0.099299	0	0.763908	0.170439	0.0157172	7.92906	0.49191	0.113533	0.0161495	0.0567057	0.177521	0.0627884
B383	13.4601	0.0587644	0.468256	8.8531	0.957933	2.65723	0.219158	0.245693	0.0211374	0.0251554	0.0124716	0.0117808	0.120081	0.0252333	0.311161	0.00445834	0.0019658	0.0581286	0.0495988	8.55164	0.107354	0.0799538	0.918196	0.0295855	0.0101517	2.65723	0.202021	0.0171365	0.00626733	0.0606884	0.134494	0.044243
B390	16.1665	0.131354	0.439222	12.398	1.74663	0.95	0.179353	0.321907	0.0532296	0.0749589	0.00316563	0.016515	0.0853964	0.0939552	0.243356	0.00492452	0.00197315	0.07353	0.0472409	10.0605	0.167027	2.04283	1.64983	0.0846066	0.0121891	0.15	0.05419	0.125163	0.0211767	0.0614267	0.194414	0.0448903
B394	32.9673	0.254649	1.747	25.2928	1.12871	3.47409	0.293237	0.776908	0.0884	0.15643	0.00981864	0.013708	0.66246	0.516961	0.553869	0.00452202	0.00837429	0.128768	0.0967619	20.4525	0.107726	4.49415	0.695255	0.406679	0.0267729	3.47409	0.112818	0.180418	0.0814046	0.18261	0.335073	0.17782
B396	13.6628	0.0866721	0.396666	8.5404	1.48102	2.49701	0.268573	0.392509	0.0447036	0.03	0.0119685	0.0113457	0.0969306	0.0178569	0.270532	0.0045796	0.00435921	0.0598662	0.0435051	8.32284	0.105249	0	1.4602	0.000688584	0.0201319	2.49701	0.211373	0.0571996	0.00112586	0.0853671	0.233532	0.0724836
B397	16.7828	0.113008	0.441275	12.802	0.630211	2.16366	0.368506	0.264103	0.0483209	0.0575278	0.00715928	0.0100256	0.128423	0.0648185	0.238008	0.00504922	0.00315346	0.0868592	0.0602357	10.8863	0.0849525	1.67541	0.502834	0.114062	0.0133153	2.16366	0.262008	0.106498	0.0137893	0.0559173	0.140847	0.0535493
B399	19.3121	0.185846	0.919665	11.9004	1.6843	4.11824	0.22657	0.277072	0.0394638	0.144141	0.00224119	0.0186174	0.333354	0.141258	0.426436	0.003536	0.00436638	0.063957	0.055478	11.6402	0.132858	0	1.58248	0.0739839	0.0278283	4.11824	0.124284	0.102286	0.0321537	0.0452342	0.151077	0.0486066
B400	25.8877	0.272914	0.886623	14.2318	2.73809	6.4945	0.710282	0.553493	0.0435249	0.222648	0.00674092	0.040297	0.23993	0.136215	0.470181	0.0104093	0.00495885	0.12407	0.079985	13.87	0.142343	0	2.62634	0.0886662	0.0230827	6.4945	0.58833	0.121951	0.0110267	0.130679	0.362236	0.0495514
B132	14.1444	0.133379	0.365337	8.65601	1.57042	2.86773	0.341804	0.209696	0.0474584	0.084814	0.00110623	0.0107728	0.0709707	0.112577	0.171017	0.00380884	0.00241885	0.0695845	0.042972	8.44232	0.0949046	0	1.51191	0.0429021	0.0156077	2.86773	0.23134	0.110464	0.00758349	0.0354259	0.137285	0.0294016
B403	37.6419	0.387783	1.45769	25.4375	1.95103	7.01	1.0979	0.30002	0.158436	0.215861	0.013486	0.0284652	0.715694	0.1662	0.547329	0.00360772	0.0106058	0.17267	0.111381	23.5527	0.193688	1.39285	1.49033	0.402443	0.0582574	7.01	0.650684	0.447216	0.0168512	0.0545208	0.186094	0.0425542
B404	13.3973	0.0735032	0.284362	8.46858	1.32055	2.69753	0.390762	0.161987	0.0350373	0.0357029	0.00276307	0.0103966	0.091373	0.0627214	0.119871	0.00630592	0.00412171	0.117892	0.068618	8.16044	0.111204	0	1.22595	0.0830389	0.0115622	2.69753	0.262579	0.128183	0.0168899	0.0366578	0.0706879	0.0377516
B408	22.3859	0.205458	0.337675	12.504	1.84123	6.52728	0.638763	0.331469	0.115117	0.0868494	0.00349166	0.0100884	0.0299544	0.0763163	0.221316	0.0092983	0.00511045	0.0868283	0.0746066	12.1851	0.142984	0	1.74979	0.0558334	0.0356095	6.52728	0.429202	0.20956	0.0474463	0.0654863	0.163759	0.054778
B410	17.1338	0.136917	0.342503	10.3912	1.99145	3.88052	0.231693	0.159533	0.0193411	0.113589	0.00398687	0.0163481	0.0445033	0.0793824	0.202269	0.00395059	0.00196676	0.114335	0.0698745	10.0908	0.110284	0	1.90609	0.078326	0.0070386	3.88052	0.142919	0.0887738	0.0185468	0.0330748	0.0722724	0.0356393
B412	17.8316	0.118867	0.49414	11.5205	0.652036	4.57877	0.255162	0.212065	0.0281072	0.0872556	0.00350453	0.0082467	0.0637246	0.064006	0.358163	0.00384441	0.00515229	0.0568734	0.061008	10.8114	0.182716	0.399512	0.560838	0.0709338	0.0202639	4.57877	0.16592	0.089242	0.0236115	0.0303278	0.128621	0.0295052
B414	22.0451	0.16746	0.481341	13.2288	3.07923	4.25938	0.612564	0.216281	0.035939	0.118311	0.0132097	0.0176053	0.127882	0.100636	0.235218	0.00906051	0.00378744	0.131858	0.0905698	12.8748	0.118718	0	2.93812	0.131151	0.00996384	4.25938	0.426898	0.185666	0.0204147	0.0307843	0.109043	0.0560389
B416	22.2087	0.202618	0.538867	14.2828	2.64402	3.54587	0.690139	0.304381	0.0844798	0.105481	0.0126569	0.0139005	0.0726297	0.107115	0.345221	0.00604556	0.00597111	0.0815752	0.067229	12.9787	0.169167	0.974069	2.4445	0.185992	0.0135321	3.54587	0.595427	0.0947121	0.0194147	0.0672857	0.149665	0.0680165
B418	15.01	0.105658	0.298727	8.55131	1.4779	3.90967	0.431491	0.235277	0.0412443	0.0592351	0.00517868	0.00921993	0.0309381	0.0658892	0.192679	0.0041699	0.00345217	0.0484123	0.0442601	8.3294	0.121621	0	1.40133	0.0681535	0.00841859	3.90967	0.301921	0.12957	0.0137048	0.0474765	0.132956	0.0411392
B185	18.8277	0.142778	0.357405	11.0197	2.11638	4.6322	0.344654	0.214556	0.0477514	0.0934267	0.00159982	0.0127155	0.0564212	0.0527187	0.23555	0.00436175	0.00329452	0.0919602	0.0510755	10.7528	0.116212	0	2.06836	0.0372413	0.0107823	4.6322	0.249509	0.0951442	0.00196716	0.0419527	0.127642	0.0429934
B422	17.2685	0.16726	0.29208	10.6108	2.10446	3.21816	0.744668	0.131002	0.0872394	0.0672782	0.012742	0.00817736	0.0725313	0.0773954	0.133975	0.00214315	0.00317025	0.0758877	0.0525368	10.3461	0.131036	0	1.9874	0.106857	0.0102017	3.21816	0.505089	0.239579	0.0234019	0.0382027	0.059461	0.0099366
B275	16.6405	0.159978	0.337284	8.86443	1.8035	4.65421	0.593563	0.227534	0.0605898	0.0979658	0.00142208	0.0112438	0.0380307	0.0743369	0.213672	0.00622549	0.00461001	0.0683542	0.0509486	8.60689	0.127402	0	1.74714	0.0379139	0.0184509	4.65421	0.398248	0.195315	0.0157476	0.0439741	0.126825	0.0409872
B278	18.1611	0.176537	0.830728	11.6578	0.475034	4.07134	0.493323	0.456339	0.0337545	0.13315	0.00963205	0.0170307	0.187397	0.116214	0.510086	0.00553477	0.0039536	0.0528474	0.0596135	11.3924	0.143444	0	0.294414	0.145415	0.0352042	4.07134	0.273104	0.220219	0.0719437	0.0922534	0.227782	0.0643601
B426	17.8205	0.188979	0.617291	10.3462	1.7914	4.20418	0.490194	0.182207	0.056081	0.131319	0.00157869	0.0134608	0.0167353	0.0892527	0.497842	0.00509607	0.00566562	0.0587219	0.0542292	10.0997	0.122844	0	1.70436	0.0561822	0.0308542	4.20418	0.387703	0.102491	0.0234588	0.0327805	0.0911636	0.0348037
B429	23.6302	0.221303	0.545929	14.8242	1.03893	6.21289	0.486709	0.300232	0.0912757	0.128306	0.00172088	0.0139701	0.024	0.058597	0.449362	0.00405456	0.00347232	0.0926179	0.0887172	14.4749	0.160486	0	0.943627	0.0860103	0.00929142	6.21289	0.337449	0.14926	0.0104255	0.0688828	0.158593	0.0623306
B430	32.3823	0.345486	0.909248	22.3903	1.70991	5.263	1.51832	0.246085	0.124008	0.18933	0.0321477	0.0222586	0.225316	0.132848	0.528825	0.00914612	0.00432242	0.195838	0.104086	18.4102	0.135532	3.53108	1.40092	0.254386	0.0546096	5.263	0.907642	0.61068	0.0315416	0.0520054	0.116074	0.0464636
B431	29.5184	0.340378	0.605345	19.0758	2.60687	5.85926	0.727593	0.303115	0.150964	0.177428	0.0119862	0.0325925	0.114468	0.128843	0.329441	0.0143778	0.00474604	0.197824	0.104322	18.6447	0.109803	0	2.47109	0.10203	0.0337587	5.85926	0.514659	0.212934	0.029328	0.0335505	0.185804	0.0544332
B432	18.9551	0.0883676	0.382238	10.7954	1.56274	5.14023	0.773489	0.212584	0.0252515	0.0593939	0.00372219	0.0107078	0.104993	0.0386442	0.227893	0.00355961	0.00200324	0.11838	0.058163	10.4841	0.129202	0	1.48673	0.06208	0.0139281	5.14023	0.536271	0.237218	0.0110971	0.0394516	0.103466	0.0585693
B434	19.9603	0.11555	0.3229	12.6376	0.904313	5.59848	0.20348	0.178057	0.0289568	0.0830422	0.00355101	0.0112174	0.0409517	0.0136564	0.257075	0.00195122	0.00237187	0.0857021	0.0729933	12.3336	0.140945	0	0.877986	0.018213	0.00811399	5.59848	0.175468	0.0280122	0.00336823	0.0269852	0.115034	0.0326696
B436	17.9768	0.191409	0.637979	10.5493	1.17946	4.95534	0.246799	0.216452	0.0647604	0.123147	0.00350104	0.0146057	0.0706363	0.123159	0.429578	0.00336703	0.00365965	0.0719743	0.0599475	10.2438	0.166611	0	1.11227	0.0559521	0.0112357	4.95534	0.160991	0.0858072	0.0277574	0.0327343	0.114895	0.0410659
B437	44.8291	0.355807	1.25676	31.8185	2.36447	7.58	1.04358	0.409994	0.0578338	0.283334	0.014639	0.04	0.385618	0.190171	0.640973	0.0105408	0.00401055	0.208271	0.16981	25.5167	0.0916036	5.81758	1.95918	0.347197	0.0580932	7.58	0.493016	0.550565	0.0110271	0.0535541	0.300127	0.0452866
B441	18.809	0.0757496	0.558867	11.3097	1.92203	4.31915	0.39735	0.226097	0.0171821	0.0578008	0.000766663	0.0101502	0.0389482	0.0886217	0.421147	0.00436161	0.00480336	0.0546416	0.0525228	11.0448	0.148585	0	1.8725	0.0329308	0.0165932	4.31915	0.280264	0.117086	0.00320648	0.0490613	0.136788	0.0370411
B448	22.5717	0.241887	0.88515	12.2913	2.29141	5.94988	0.66371	0.248369	0.0586553	0.170524	0.0127075	0.0213825	0.0368034	0.156591	0.670373	0.00439071	0.00526577	0.0628806	0.0624782	11.9793	0.177011	0	2.24485	0.0246215	0.0219338	5.94988	0.512969	0.150741	0.00315024	0.051191	0.151299	0.0427288
B193	17.7029	0.117999	0.800943	10.1049	1.27749	4.9362	0.302583	0.162788	0.0278552	0.0861983	0.00394526	0.03	0.253151	0.115201	0.402591	0.00313677	0.00360635	0.0578527	0.0509058	9.86473	0.12465	0	1.22102	0.0463028	0.0101692	4.9362	0.201991	0.100592	0.00955517	0.038277	0.0880504	0.0269058
B132	19.0756	0.191851	0.459259	11.0207	1.78264	4.88119	0.437624	0.302331	0.0707928	0.115957	0.00510126	0.0111421	0.0573862	0.121528	0.269203	0.00305575	0.00305063	0.0893253	0.0611672	10.7173	0.146847	0	1.76913	0.00242694	0.0110867	4.88119	0.345672	0.0919515	0.0031036	0.0715564	0.174108	0.0535631
B458	16.3709	0.247985	0.389863	11.5354	1.43981	1.90134	0.475963	0.380578	0.176797	0.0430289	0.0281583	0.0170421	0.0804297	0.0700466	0.222345	0.00549762	0.0050361	0.0673176	0.0551555	9.49261	0.169581	1.7402	1.37052	0.0364971	0.0327895	1.90134	0.345458	0.130505	0.00334453	0.0923302	0.21401	0.070893
B459	18.9564	0.173048	0.49884	12.8565	1.19245	3.85751	0.173689	0.204319	0.0708423	0.0983783	0.00382783	0.0150734	0.178439	0.00535583	0.299972	0.00508974	0.00566559	0.104298	0.0662912	12.5167	0.158499	0	1.05732	0.129097	0.00603836	3.85751	0.155577	0.0181122	0.00790554	0.0404928	0.117469	0.038451
B461	17.0543	0.22302	1.08137	9.04669	2.29531	3.64483	0.389103	0.374011	0.068341	0.152955	0.00172405	0.0431098	0.559331	0.122876	0.356058	0.00904324	0.00316423	0.0652619	0.0550059	8.82819	0.0860237	0	2.03834	0.232572	0.024399	3.64483	0.269698	0.119406	0.0359207	0.0481867	0.242777	0.0471265
B463	17.1867	0.139214	0.430546	9.59916	1.63573	4.43106	0.723602	0.227406	0.0330308	0.0981784	0.00800457	0.0112956	0.0668263	0.0928421	0.259582	0.00289344	0.00407879	0.0644385	0.0611897	9.30697	0.159588	0	1.56775	0.0505367	0.0174502	4.43106	0.537873	0.185729	0.00749273	0.048554	0.129091	0.0422682
B469	17.0796	0.161746	0.503808	9.28592	1.82218	4.64764	0.500439	0.157903	0.0495878	0.10972	0.00243829	0.0140343	0.0801732	0.0913469	0.318254	0.00371791	0.00305618	0.0577192	0.0420649	9.04412	0.135241	0	1.7609	0.0429438	0.0183298	4.64764	0.379118	0.121321	0.0139496	0.0318609	0.0800435	0.0320494
B472	18.5932	0.11603	0.260464	10.9162	2.19151	4.32837	0.55694	0.223693	0.0426754	0.0709534	0.00240106	0.00981328	0.0657604	0.0500879	0.134803	0.00157145	0.00331317	0.105363	0.059828	10.5996	0.146513	0	2.16237	0.0201115	0.00902021	4.32837	0.405895	0.151045	0.00163748	0.04499	0.132543	0.0445224
B473	27.9164	0.32258	1.25383	19.5993	1.31247	4.17343	0.859901	0.394804	0.159286	0.129008	0.0342861	0.0222661	0.861	0.102401	0.268165	0.00553404	0.0190825	0.0819887	0.0753624	15.122	0.22796	4.06743	0.518107	0.720001	0.0743597	4.17343	0.400534	0.459367	0.0637162	0.0500365	0.231496	0.0495548
B476	18.6899	0.136857	0.37728	10.6469	1.89584	4.85722	0.336451	0.43931	0.0168339	0.107865	0.0121579	0.0180296	0.0658497	0.110115	0.183285	0.00491295	0.006467	0.119138	0.0917924	10.2482	0.176373	0	1.82629	0.054984	0.0145682	4.85722	0.239372	0.0970796	0.0192134	0.0982899	0.243047	0.0787603
B477	17.6966	0.314583	0.500145	9.19625	2.89723	3.81558	0.685778	0.287083	0.167275	0.13286	0.0144486	0.0164765	0.065897	0.0794661	0.338306	0.00548282	0.00485614	0.0641916	0.0450916	8.94381	0.13281	0	2.85244	0.01608	0.0287048	3.81558	0.500914	0.184864	0.0235888	0.0617479	0.159069	0.042677
B478	15.1488	0.104435	0.27612	10.2091	1.15661	2.85552	0.349361	0.197674	0.0249415	0.0697891	0.00970429	0.00851063	0.062329	0.0679972	0.137283	0.00282933	0.00405251	0.116956	0.0717987	9.88888	0.124577	0	1.10237	0.0401738	0.0140656	2.85552	0.249205	0.100156	0.0027398	0.0433275	0.124167	0.0274397
B481	15.5174	0.127958	0.405858	9.05397	1.53204	3.77523	0.347749	0.274605	0.0336586	0.0859123	0.00838665	0.011298	0.0363355	0.108525	0.249699	0.00324505	0.00421196	0.052464	0.0566952	8.78802	0.149334	0	1.52072	0.00125489	0.0100678	3.77523	0.303775	0.0439736	0.00456948	0.0602366	0.158454	0.051344
B482	18.7913	0.124788	0.395848	11.6232	1.36058	4.88934	0.191776	0.205785	0.0440188	0.0762798	0.00448949	0.00977289	0.0441941	0.0452601	0.296621	0.00323961	0.0046059	0.0709834	0.0641019	11.3928	0.0874361	0	1.29998	0.0453557	0.0152416	4.88934	0.117193	0.0745837	0.00158578	0.0438711	0.119236	0.0410926
B486	27.4141	0.294093	0.944888	15.4384	2.73753	7.00513	0.642099	0.351926	0.101381	0.190877	0.00183506	0.0305678	0.280528	0.114507	0.519286	0.00716843	0.00497453	0.0964147	0.0662879	15.1601	0.103455	0	2.57142	0.147444	0.0186673	7.00513	0.415723	0.226376	0.0240056	0.0519681	0.2077	0.0682521
B485	16.167	0.144919	0.387788	9.96206	1.27793	3.96301	0.256768	0.17454	0.0338827	0.10714	0.00389588	0.0137695	0.0594449	0.105104	0.209469	0.0041119	0.00369281	0.109792	0.0695804	9.66336	0.111533	0	1.164	0.104451	0.00947634	3.96301	0.180929	0.0758384	0.00220987	0.0327372	0.102677	0.0369153
B483	7.72321	0.231059	0.199136	4.73719	0.652347	1.44536	0.262438	0.195678	0.0524851	0.171614	0.0069592	0.0202073	0.0327042	0.0478476	0.0983772	0.0280292	0.00190019	0.0888296	0.0440727	4.37352	0.0903588	0.110485	0.623893	0.0135766	0.0148772	1.44536	0.211975	0.0504632	0.00630288	0.0431099	0.112903	0.0333619
B488	19.8046	0.114425	0.372915	11.0606	1.49143	5.82782	0.586733	0.350652	0.0271159	0.0854456	0.00186396	0.0088941	0.0994465	0.0807761	0.183798	0.00346906	0.0039762	0.103124	0.0557128	10.7678	0.126528	0	1.38356	0.102028	0.0058444	5.82782	0.406344	0.18039	0.0318967	0.081638	0.176314	0.0608032
B490	14.4149	0.131932	0.32501	8.98755	1.24985	3.13339	0.260405	0.326805	0.0718104	0.0558869	0.00423467	0.014799	0.139016	0.0168347	0.15436	0.00445086	0.00265178	0.115124	0.062931	8.65557	0.146822	0	1.21574	0.0172846	0.0168318	3.13339	0.194143	0.0662623	0.00624571	0.0734431	0.185431	0.061685
B491	16.7967	0.217516	0.327807	10.5354	0.917697	4.21624	0.413173	0.168916	0.043053	0.172587	0.00187592	0.024682	0.0569186	0.0080085	0.238198	0.00470554	0.00278423	0.118773	0.0656296	10.2062	0.13729	0	0.906545	0.00154276	0.00960917	4.21624	0.351068	0.0621047	0.00540042	0.0288744	0.0982816	0.036359
B493	17.1229	0.121956	0.211218	10.7463	2.27958	3.18381	0.168562	0.411444	0.0175797	0.0939817	0.0103944	0.0103657	0.0436441	0.0015269	0.155681	0.00640774	0.00428604	0.0999026	0.0583607	10.4231	0.154235	0	2.26372	0.000887843	0.0149703	3.18381	0.146201	0.022361	0.00374324	0.101224	0.235194	0.0712834
B497	26.6249	0.247406	0.494943	17.086	3.33319	4.85277	0.277934	0.332652	0.0706565	0.174593	0.00215631	0.0200069	0.0560865	0.00791952	0.41093	0.00662884	0.00581106	0.116208	0.0894359	16.49	0.377938	0	3.29758	0.00148325	0.0341326	4.85277	0.233632	0.0443021	0.00521365	0.0598455	0.192991	0.0746018
B195	12.0993	0.091705	0.415253	7.99871	0.920351	2.35807	0.0871934	0.228044	0.0388966	0.051185	0.00162343	0.00642619	0.197644	0.0689443	0.142239	0.00456699	0.00515765	0.0843523	0.059269	7.52347	0.132775	0.189124	0.820163	0.0893331	0.0108554	2.35807	0.0284706	0.0587229	0.00458752	0.0412084	0.130476	0.0517718
B498	13.3979	0.194842	0.370202	8.75828	0.642502	2.53735	0.559043	0.335717	0.0580925	0.130479	0.00627086	0.0181798	0.0935441	0.0118061	0.246672	0.00612965	0.00417106	0.0868078	0.0590741	8.29378	0.229519	0.0787973	0.565286	0.0563659	0.0208496	2.53735	0.485776	0.0732672	0.00414768	0.0736944	0.190536	0.0673383
B500	14.6364	0.165841	0.398443	9.06108	1.83786	2.48691	0.2948	0.39144	0.0550912	0.109373	0.00137684	0.0189431	0.102069	0.102276	0.175156	0.00617532	0.00614181	0.0932527	0.0684951	8.77809	0.108929	0	1.81005	0.0186878	0.0091202	2.48691	0.203183	0.0916166	0.00506453	0.0853048	0.226829	0.0742409
B501	10.7716	0.213737	0.230451	7.56226	0.954492	1.25101	0.34904	0.210594	0.085087	0.127828	0.000822533	0.0190882	0.0378954	0.0490862	0.124381	0.00706737	0.00521334	0.152061	0.0676794	7.13016	0.0671111	0.132967	0.928209	0.014023	0.0122609	1.25101	0.259592	0.0894484	0.00149614	0.0499837	0.121404	0.0377107
B505	16.2687	0.18874	0.279929	9.65979	1.70306	3.73387	0.460711	0.242655	0.0997365	0.0777044	0.0112988	0.0111118	0.0252736	0.0453705	0.198173	0.00538682	0.00339778	0.0749542	0.0472794	9.40706	0.121704	0	1.68566	0.000363728	0.0170313	3.73387	0.348579	0.112132	0.00181006	0.0609278	0.141293	0.0386247
B506	13.0526	0.127448	0.242774	7.81325	1.59179	2.61333	0.411545	0.252508	0.0824552	0.0398446	0.00514853	0.00843932	0.0468042	0.0507694	0.136761	0.00517351	0.00303056	0.0667771	0.0490405	7.57511	0.114121	0	1.5796	0.00110151	0.0110965	2.61333	0.3312	0.0803457	0.00107946	0.0541659	0.153934	0.0433291
B507	15.1614	0.192697	0.231161	10.0724	1.19622	2.6376	0.579522	0.251819	0.127187	0.0604896	0.00502062	0.0122779	0.0559681	0.00532991	0.157585	0.00524424	0.00341934	0.10919	0.0651389	9.77509	0.114341	0	1.15925	0.0205648	0.0164077	2.6376	0.478477	0.101044	0.00129317	0.059714	0.152535	0.0382771
B509	12.9079	0.144732	0.261069	7.95976	1.33126	2.57644	0.316287	0.318332	0.0684327	0.0622638	0.0140354	0.00669236	0.0767357	0.0366946	0.140946	0.00789357	0.00487592	0.0861431	0.0445888	7.54459	0.103627	0.168047	1.30654	0.0120919	0.0126261	2.57644	0.242147	0.0741398	0.00590052	0.0459001	0.19629	0.0702412
B510	17.6487	0.117722	0.218198	10.7565	1.26983	4.64263	0.259057	0.384745	0.0450943	0.0702504	0.00237743	0.0086421	0.0559857	0.0103519	0.143218	0.00606745	0.00295406	0.0949895	0.0605925	10.4506	0.141294	0	1.2571	0.00325511	0.00947391	4.64263	0.174336	0.0847212	0.00197843	0.0866971	0.222746	0.0733236
B512	21.3675	0.221767	0.796927	13.1571	0.830515	5.61893	0.294299	0.447943	0.0572639	0.161888	0.00261431	0.00930305	0.305222	0.103206	0.379196	0.0048813	0.00345634	0.0842629	0.067481	12.8962	0.100809	0	0.605713	0.206762	0.0180406	5.61893	0.15339	0.140909	0.0426404	0.0803511	0.249277	0.0756745
B513	15.7463	0.150887	0.393889	9.52388	0.658808	4.51272	0.138889	0.367265	0.0288322	0.1194	0.00265471	0.00728968	0.0827109	0.130577	0.173312	0.00478778	0.00487227	0.0593053	0.049946	8.9847	0.190077	0.230189	0.56551	0.0733814	0.0199166	4.51272	0.0388895	0.0999993	0.0162504	0.0622537	0.220035	0.0687262
B514	25.7416	0.433401	0.431168	16.3634	2.67874	4.58278	0.794361	0.457771	0.272161	0.154995	0.00624451	0.0259217	0.151682	0.0563252	0.197239	0.0136584	0.00606644	0.236641	0.0892141	15.8684	0.14942	0	2.61455	0.0460904	0.0181023	4.58278	0.642247	0.152114	0.00478568	0.0694495	0.286131	0.0974045
B515	31.0037	0.182996	0.798187	20.5879	2.50619	5.47306	0.886854	0.568557	0.094975	0.0816506	0.00637036	0.0151486	0.260813	0.112968	0.409258	0.00909211	0.00123984	0.174528	0.0969087	20.1502	0.15592	0	2.33999	0.13204	0.0341531	5.47306	0.674982	0.211872	0.0476552	0.117418	0.298805	0.104679
B516	19.4614	0.960162	0.551872	13.3134	1.18575	2.54227	0.435928	0.472009	0.127791	0.826134	0.00623669	0.0180571	0.190881	0.118376	0.224559	0.00559667	0.00632867	0.110038	0.0665167	11.47	0.110673	1.54425	1.05535	0.103783	0.0266164	2.54227	0.279773	0.156155	0.0439432	0.0887361	0.253086	0.0862441
B518	14.9762	0.196857	0.424084	9.04211	1.21379	3.43781	0.384553	0.276953	0.0670178	0.118667	0.0111714	0.0137329	0.0875828	0.0992322	0.223536	0.00816019	0.00516596	0.0895349	0.0533833	8.74711	0.138765	0	1.15034	0.0493777	0.0140766	3.43781	0.302232	0.0823208	0.00120863	0.0537861	0.161929	0.0600292
B519	20.9158	0.238476	0.301233	12.1439	0.914792	6.23797	0.818148	0.261322	0.146799	0.0858237	0.00585317	0.010136	0.0733096	0.0480043	0.169783	0.00673583	0.00247984	0.105374	0.0538595	11.9002	0.0752141	0	0.8064	0.0994279	0.00896423	6.23797	0.555731	0.262417	0.0281547	0.0604205	0.133404	0.0393427
B523	22.7791	0.202161	0.45298	14.5963	1.51342	4.32144	1.28708	0.405695	0.0739328	0.111026	0.0172018	0.00703393	0.141808	0.0720005	0.232137	0.00691255	0.00351496	0.12964	0.0806739	14.2689	0.106733	0	1.33108	0.154732	0.0276036	4.32144	0.80346	0.48362	0.00824767	0.112041	0.229721	0.0556856
B524	19.3267	0.1279	0.326978	11.7436	1.90807	3.9537	0.964412	0.302018	0.0902079	0.0191842	0.0185084	0.0156683	0.0848064	0.0366906	0.189812	0.00797264	0.00343529	0.10644	0.0537217	11.4544	0.117649	0	1.88856	0.00336497	0.0161374	3.9537	0.822982	0.14143	0.00222235	0.0722664	0.179211	0.0483186
B526	16.8176	0.153455	0.222201	9.33244	1.49744	4.73407	0.547229	0.330775	0.0797247	0.07109	0.00264076	0.00892352	0.0425507	0.0698618	0.100865	0.00633776	0.00326064	0.110862	0.0484432	9.08057	0.082966	0	1.4508	0.0330157	0.013626	4.73407	0.402909	0.14432	0.0125818	0.0715092	0.200685	0.0459988
B528	23.3526	0.219969	0.355659	14.422	2.35179	4.89567	0.585414	0.522126	0.0897164	0.124176	0.00607676	0.0175776	0.0301799	0.027612	0.280289	0.0105725	0.00532575	0.116654	0.0679365	14.0623	0.159204	0	2.31019	0.0248431	0.0167596	4.89567	0.464211	0.121202	0.0143453	0.127376	0.301482	0.078923
B529	15.8654	0.183823	0.338223	10.2618	0.9887	3.01144	0.628976	0.452408	0.0685735	0.11228	0.00296969	0.0153524	0.0659082	0.056575	0.200388	0.00650254	0.00213971	0.0992243	0.0557621	9.97688	0.0907184	0.0305678	0.875637	0.099003	0.0140601	3.01144	0.426319	0.202657	0.00554624	0.10958	0.24331	0.0939718
B1	15.8079	0.156932	0.576968	10.7429	1.27106	1.88635	0.781375	0.392278	0.0797277	0.0710607	0.00614367	0.0140008	0.124987	0.083006	0.354975	0.00577184	0.00351565	0.0714753	0.0471242	9.0784	0.147805	1.38885	1.16623	0.090442	0.0143838	1.88635	0.546409	0.234966	0.0314729	0.100064	0.187364	0.0733773
B3	29.6704	0.298202	0.522008	17.6534	3.19893	6.34984	1.28363	0.364421	0.160329	0.135195	0.00267809	0.0130474	0.0811683	0.0975625	0.33023	0.00306714	0.00429566	0.0998058	0.0668958	17.3235	0.155805	0	3.06409	0.103663	0.0311749	6.34984	0.883641	0.399994	0.0430622	0.106634	0.144596	0.0701292
B5	20.0752	0.375208	0.329134	13.0544	3.38809	1.3109	1.06353	0.553894	0.245822	0.126296	0.00309047	0.022618	0.0584252	0.0294654	0.218625	0.0316039	0.00415208	0.171316	0.063762	11.5296	0.189251	1.06476	3.34982	0.00673639	0.0315378	1.3109	0.848139	0.21539	0.0169388	0.138198	0.310868	0.0878889
B7	41.1221	0.304968	1.70246	31.167	1.47351	5.20791	0.782319	0.483972	0.0548914	0.241367	0.00871009	0.0358816	0.864	0.189095	0.613482	0.00785458	0.00564715	0.151816	0.100291	25.0113	0.12867	5.76137	0.743055	0.708215	0.0222396	5.20791	0.467154	0.315165	0.0231385	0.0839748	0.291603	0.0852552
B10	21.6338	0.21767	0.443921	12.7595	1.55192	5.63382	0.798127	0.228833	0.085571	0.103816	0.0282826	0.00885376	0.094142	0.0847434	0.256182	0.00605403	0.00202547	0.107124	0.0612663	12.4824	0.100713	0	1.42178	0.101763	0.0283769	5.63382	0.464723	0.333404	0.0353489	0.0583944	0.0779187	0.0571711
B17	33.3537	0.229172	1.30957	25.0584	1.43328	3.99408	0.866755	0.462372	0.0528168	0.173732	0.00262315	0.0207014	0.757081	0.128282	0.403507	0.00245017	0.0026415	0.198629	0.117004	20.7165	0.119854	3.90138	0.980417	0.435413	0.0174538	3.99408	0.731652	0.135103	0.0146219	0.0664998	0.325253	0.0559973
B25	14.6396	0.0538526	0.37541	9.36776	1.01823	3.20837	0.4194	0.196596	0.025789	0.0218281	0.00623556	0.0152992	0.109515	0.0253758	0.22522	0.00358456	0.00302449	0.0734095	0.0523864	8.99104	0.150533	0.0937781	0.975401	0.0324887	0.0103435	3.20837	0.38078	0.0386204	0.00238378	0.0335709	0.122798	0.037843
B27	24.6522	0.335785	0.776589	14.6056	1.91501	6.26034	0.403256	0.355578	0.0878205	0.223047	0.0249177	0.0276838	0.0394237	0.0794815	0.63	0.00516992	0.00436175	0.0712742	0.0641981	14.2777	0.182917	0	1.87013	0.0223048	0.0225771	6.26034	0.333499	0.0697572	0.00264388	0.0765376	0.21252	0.0638767
B28	17.3349	0.176013	0.352901	11.8096	1.36542	2.9933	0.317843	0.31983	0.0599486	0.102847	0.0132178	0.0151644	0.0461874	0.00811579	0.283433	0.00556698	0.00463621	0.059533	0.058754	11.5537	0.127378	0	1.34461	0.00179818	0.0190061	2.9933	0.228838	0.0890049	0.00375169	0.0657633	0.183124	0.0671914
B29	19.8751	0.202264	0.559113	12.2601	1.60903	4.4902	0.476898	0.277442	0.0652063	0.128582	0.00847604	0.0157562	0.175952	0.0962385	0.271167	0.00499473	0.00259059	0.136921	0.0706131	11.9172	0.127777	0	1.44263	0.138173	0.0282225	4.4902	0.335666	0.141232	0.00379227	0.035717	0.173432	0.0645014
B30	16.3599	0.146087	0.203733	9.92007	1.7047	3.56034	0.580855	0.244107	0.041959	0.10132	0.00280756	0.0119444	0.0568901	0.00840799	0.126491	0.00486546	0.00281778	0.143096	0.0591892	9.58205	0.128045	0	1.69091	0.00117978	0.0126092	3.56034	0.485303	0.0955513	0.000867405	0.0152379	0.174202	0.0538002
B31	21.866	0.169359	0.296	13.2982	2.09179	5.20376	0.447414	0.359458	0.0931443	0.0744523	0.00176258	0.0153605	0.0578844	0.0309116	0.191843	0.00827758	0.0048402	0.155799	0.0729214	12.9386	0.117814	0	2.0478	0.0316542	0.0123396	5.20376	0.396026	0.0513883	0.0100173	0.079864	0.212592	0.056984
B32	19.6587	0.114939	0.483373	15.1238	0.933325	2.28477	0.419751	0.298682	0.0401121	0.0679194	0.00690758	0.00715266	0.21169	0.0942065	0.170323	0.00659051	0.00276154	0.103492	0.0466915	13.0043	0.0670035	1.89295	0.709805	0.18656	0.0369603	2.28477	0.201856	0.217896	0.0228019	0.0587071	0.157866	0.0593065
B33	25.0758	0.170148	0.911573	16.8668	1.59547	4.68019	0.581522	0.270143	0.0262127	0.139706	0.00422842	0.0136483	0.359815	0.156283	0.381827	0.00397161	0.00279048	0.138735	0.0768881	15.2069	0.134078	1.30343	1.41332	0.168071	0.0140814	4.68019	0.364297	0.217226	0.0116203	0.0599483	0.142227	0.0563466
B34	13.9568	0.0542895	0.253231	8.35907	1.7445	3.01787	0.275865	0.252009	0.0303085	0.0196023	0.00437871	0.0104861	0.0532193	0.0395949	0.14993	0.00382982	0.0044872	0.0741781	0.0486891	8.12924	0.0986433	0	1.70624	0.0171075	0.0211528	3.01787	0.260012	0.0158528	0.0282249	0.0348218	0.134753	0.0542091
B44	16.3804	0.106321	0.339066	10.5705	1.3457	2.99561	0.761335	0.261908	0.0127263	0.0878011	0.00579387	0.0101915	0.0422025	0.102444	0.184228	0.00600167	0.0030913	0.0827116	0.0512397	10.3126	0.114872	0	1.30486	0.0188182	0.0220149	2.99561	0.512967	0.248368	0.0187491	0.0523449	0.142321	0.0484931
B47	4.22579	0.0780463	0.0644198	2.69274	0.389066	0.532112	0.0795907	0.389814	0.0137895	0.0600313	0.00422553	0.00390833	0.0297942	0.0144737	0.0162436	0.00804607	0.00155434	0.0713141	0.0505644	2.23002	0.125774	0.205473	0.341442	0.0319373	0.0156864	0.532112	0.0367981	0.0427926	0.0172903	0.0440606	0.234428	0.0940359
B51	14.095	0.0800364	0.303168	8.84665	1.50174	2.72531	0.409854	0.228278	0.0397342	0.0353337	0.00496847	0.010522	0.0604401	0.0115083	0.220697	0.00422427	0.00297821	0.0658358	0.0491919	8.63373	0.0906892	0	1.48244	0.00240983	0.0168965	2.72531	0.322382	0.0874722	0.00127101	0.0437019	0.143019	0.0402862
B52	15.0306	0.11222	0.351118	9.54199	1.22275	3.1635	0.325775	0.313237	0.0364668	0.073304	0.00244957	0.00933152	0.0413791	0.112309	0.188099	0.00340657	0.00345822	0.0579492	0.0485749	9.32533	0.103275	0	1.18317	0.0222061	0.0173677	3.1635	0.206852	0.118923	0.0050441	0.0674956	0.178866	0.0618315
B54	15.6063	0.105435	0.361811	9.11736	1.71078	3.75034	0.247263	0.313319	0.0179195	0.0848643	0.00265158	0.00937814	0.0274726	0.131383	0.193577	0.00712037	0.00214936	0.0736076	0.0573965	8.87487	0.102214	0	1.6978	0	0.0129835	3.75034	0.149281	0.0979813	0.0100291	0.0665601	0.17099	0.0657402
B55	12.7136	0.108453	0.339753	7.68702	1.43114	2.50322	0.388783	0.25528	0.0448499	0.0556858	0.00791734	0.00983271	0.0536287	0.0482958	0.227996	0.00937587	0.00324237	0.0654486	0.0389492	7.47562	0.0943845	0	1.39593	0.0151733	0.0200375	2.50322	0.292226	0.0965565	0.00239655	0.0561527	0.14641	0.0503206
B56	15.6619	0.129382	0.406233	11.557	0.772407	2.13885	0.301505	0.356506	0.0533333	0.0710421	0.00500618	0.0184319	0.0584639	0.0600099	0.269327	0.005984	0.00555843	0.085179	0.066889	11.1078	0.162751	0.122823	0.709596	0.0470964	0.0157137	2.13885	0.300937	0.000567161	0.00941088	0.0682666	0.215783	0.0630446
B64	16.4056	0.133051	0.379739	11.5034	1.48419	2.32744	0.306535	0.271265	0.0326529	0.0921383	0.00826032	0.00945855	0.0391678	0.0359455	0.295167	0.00820827	0.00355792	0.0646504	0.058899	11.2371	0.130973	0	1.41882	0.0374412	0.0279293	2.32744	0.231917	0.0746176	0.00472916	0.0348513	0.163979	0.0677056
B65	17.6609	0.185602	0.505682	11.0386	2.06989	3.31529	0.284534	0.261296	0.0474069	0.123651	0.0145439	0.0136755	0.0279612	0.0223719	0.441674	0.00436427	0.00471181	0.0565296	0.0497505	10.7802	0.142967	0	2.03245	0.0103325	0.0271048	3.31529	0.209987	0.0745473	0.00670136	0.0351248	0.156008	0.0634618
B66	16.0353	0.127558	0.49626	9.82735	0.995351	4.24843	0.0635035	0.27682	0.0331588	0.0796853	0.014714	0.0164441	0.107333	0.00599274	0.366489	0.00495503	0.00498121	0.0633616	0.0439919	9.55637	0.153686	0	0.944763	0.0437522	0.0068357	4.24843	0.0498693	0.0136343	0.00821488	0.0538044	0.161416	0.0533853
B75	12.9027	0.0924703	0.212442	7.72041	1.15387	3.21667	0.195563	0.311229	0.0198843	0.0609298	0.0116563	0.00571141	0.0680989	0.0950503	0.0435817	0.00366855	0.00163827	0.0518826	0.0433806	7.50846	0.111378	0	1.0107	0.126175	0.0169902	3.21667	0.161948	0.0336146	0.00485012	0.0613613	0.182179	0.0628385
B76	20.5827	0.142333	0.33458	11.7801	2.36743	5.30317	0.376055	0.279082	0.0303548	0.110689	0.0012892	0.012794	0.0230588	0.0922766	0.206451	0.00449835	0.00318329	0.138689	0.0732919	11.4401	0.120282	0	2.32488	0.0230918	0.0194557	5.30317	0.266111	0.109943	0.0037962	0.050265	0.160692	0.0643288
B84	13.3536	0.0782458	0.253415	7.70036	1.54234	3.15374	0.529935	0.0955704	0.0118621	0.0530351	0.0133485	0.00732839	0.05	0.077091	0.118995	0.0122526	0.00355262	0.0575516	0.043461	7.4951	0.0884403	0	1.52284	0.0018565	0.0176391	3.15374	0.400424	0.129511	0.00349916	0.00773088	0.061443	0.0228973
B90	18.1943	0.197896	0.46381	11.551	1.19077	3.99114	0.500834	0.298839	0.0750645	0.121875	0.000957224	0.0117368	0.0778464	0.0843008	0.289926	0.00465413	0.00346115	0.0708032	0.0644873	11.2789	0.128756	0	1.09465	0.0802152	0.0159004	3.99114	0.373039	0.127795	0.00658664	0.0497885	0.172381	0.0700831
B98	17.2848	0.148813	0.38504	12.7222	0.979951	2.4863	0.304958	0.257571	0.0340565	0.110222	0.00453455	0.0123754	0.125069	0.0540157	0.19358	0.002963	0.00467809	0.104593	0.0595724	11.4343	0.0874931	1.0286	0.913673	0.0569719	0.00930608	2.4863	0.241619	0.0633387	0.00348047	0.0377588	0.149	0.067332
B103	16.5642	0.0875329	0.333221	10.8355	0.937465	3.72002	0.353665	0.296802	0.030655	0.0517301	0.00514774	0.0132932	0.0689552	0.0440942	0.206878	0.00358911	0.00321021	0.135725	0.0647601	10.4967	0.131511	0	0.890977	0.0383349	0.00815308	3.72002	0.279047	0.0746187	0.00839852	0.0680633	0.166132	0.0542078
B107	20.2707	0.14212	0.635981	11.6499	1.8263	5.26198	0.461392	0.292993	0.0181025	0.114222	0.00979459	0.0147361	0.0511272	0.132837	0.437281	0.00613251	0.00516903	0.0553634	0.0516863	11.3675	0.164127	0	1.6174	0.186838	0.0220603	5.26198	0.461392	0	0.0123382	0.0643298	0.158791	0.0575345
B110	13.767	0.125407	0.338818	9.11864	1.21347	2.28919	0.247804	0.433659	0.0236136	0.0931059	0.00868729	0.0122573	0.0309047	0.0472657	0.24839	0.00202173	0.00433018	0.0510207	0.0428864	8.91175	0.106636	0	1.15503	0.0358686	0.0225753	2.28919	0.222711	0.0250927	0.00454494	0.0580084	0.279668	0.0914378
B112	16.0207	0.141249	0.486746	9.86475	1.40206	3.48956	0.342584	0.293732	0.0341624	0.10101	0.00607593	0.0119121	0.111643	0.0570762	0.306114	0.00345464	0.00169741	0.0571879	0.0483495	9.43584	0.15955	0.158678	1.31355	0.0762296	0.0122832	3.48956	0.244889	0.0976956	0.00409045	0.0664125	0.175558	0.047671
B113	21.62	0.207607	0.921897	13.9684	1.6448	3.9708	0.470985	0.435558	0.0468692	0.152478	0.00826048	0.0153192	0.306728	0.203441	0.396409	0.0104632	0.00177185	0.0852055	0.0640076	12.6931	0.13524	0.978656	1.48455	0.114405	0.0458527	3.9708	0.283518	0.187467	0.0125025	0.0509713	0.269202	0.102883
B122	20.3604	0.19559	0.476453	11.8405	2.01078	4.30616	1.10761	0.423357	0.060599	0.112041	0.0229499	0.0146934	0.0584691	0.112884	0.290406	0.0120036	0.00235857	0.0731813	0.0550661	11.5246	0.173223	0	1.9623	0.0201081	0.028377	4.30616	0.848287	0.25932	0.00981852	0.0956286	0.230585	0.087325
B116	21.4139	0.216605	0.692835	12.1986	2.31731	5.01939	0.66463	0.304565	0.0727238	0.113007	0.0308748	0.0131886	0.254264	0.118202	0.307181	0.00221531	0.00434361	0.0651625	0.0641254	11.9126	0.150163	0	2.25945	0.0233237	0.0345348	5.01939	0.473211	0.191419	0.00233261	0.0636771	0.180111	0.0584437
B124	16.7641	0.244154	0.435941	9.4174	2.02205	3.69779	0.636953	0.309797	0.0930311	0.136171	0.0149515	0.0138079	0.0391235	0.0782861	0.304724	0.0103035	0.00404379	0.0735084	0.0455933	9.16315	0.120804	0	1.98372	0.00848016	0.0298451	3.69779	0.440035	0.196918	0.0190677	0.0636996	0.151355	0.0756743
B129	20.5773	0.246862	0.417774	12.2987	2.04957	4.62745	0.684862	0.252082	0.112786	0.119691	0.0143854	0.0149003	0.0569555	0.0431998	0.302719	0.0081171	0.00287452	0.100618	0.0527856	12.0143	0.119945	0	1.93992	0.0956103	0.0140396	4.62745	0.50633	0.178532	0.0139991	0.0515321	0.135647	0.0509035
B402	23.8093	0.282664	0.917782	15.0801	2.93014	3.42207	0.921105	0.255523	0.0777574	0.170636	0.0342706	0.019671	0.138509	0.57396	0.185642	0.00828232	0.00396369	0.149463	0.0800755	14.6957	0.142606	0	2.63013	0.279677	0.0203397	3.42207	0.79569	0.125414	0.0220805	0.0327341	0.112185	0.0885228
B141	20.7612	0.15717	0.929774	15.9292	0.95449	2.25449	0.12434	0.411731	0.0249723	0.128527	0.00367048	0.0132039	0.449623	0.0649456	0.402002	0.00702595	0.00521375	0.0795053	0.0615592	13.6492	0.29801	1.82868	0.734001	0.205695	0.014795	2.25449	0.0659339	0.0584063	0.0342374	0.0710092	0.243911	0.062574
B142	13.2711	0.164326	0.630925	9.08911	1.39504	1.24843	0.516452	0.22678	0.0155024	0.143749	0.00507489	0.018141	0.238031	0.0586497	0.316103	0.00960083	0.00280454	0.0768825	0.0347819	7.20852	0.0864076	1.67011	1.31522	0.0539474	0.0258646	1.24843	0.418263	0.0981896	0.0205141	0.0503019	0.112987	0.0429775
B143	29.0798	0.40456	0.564609	16.0908	2.16892	7.88237	1.41387	0.554745	0.220357	0.169489	0.0147134	0.019622	0.151888	0.0782351	0.314864	0.0136402	0.00408021	0.148792	0.0882603	15.6903	0.14566	0	1.9782	0.154945	0.0357742	7.88237	0.907284	0.506591	0.0340881	0.104219	0.345416	0.0710221
B146	21.4999	0.244562	0.563652	13.1638	1.62924	4.7754	0.749025	0.374239	0.0756981	0.164448	0.00441635	0.0175659	0.106009	0.0887411	0.351336	0.0167852	0.00416192	0.109725	0.0610064	12.8585	0.113565	0	1.58192	0.030552	0.0167664	4.7754	0.611353	0.137672	0.0238529	0.075034	0.219087	0.056265
B147	13.9159	0.141281	0.445568	8.70828	1.49233	2.42494	0.468508	0.235033	0.0413848	0.0986575	0.00123829	0.013734	0.0452525	0.0619727	0.324608	0.00765285	0.00298572	0.0545387	0.0365109	8.51535	0.0912433	0	1.3816	0.0884328	0.0223038	2.42494	0.421859	0.0466489	0.0105301	0.0551543	0.121794	0.0475537
B148	17.0622	0.236594	1.24926	11.5325	1.21414	2.25651	0.254209	0.319024	0.0385408	0.193588	0.00446579	0.0289639	0.577779	0.237642	0.404874	0.00532026	0.00258737	0.0755366	0.0492854	9.2751	0.0617306	2.06291	0.927564	0.250657	0.0359193	2.25651	0.138136	0.116073	0.0298342	0.0504269	0.194943	0.0438206
B149	13.6474	0.1129	0.23143	8.85862	1.44781	2.43085	0.224956	0.340846	0.0324259	0.0788567	0.00161748	0.00884252	0.0707993	0.00867061	0.143118	0.00477334	0.00346624	0.0892658	0.0541626	8.51749	0.189468	0	1.43775	0.00205267	0.00800782	2.43085	0.19706	0.0278953	0.00956812	0.0619245	0.200347	0.0690058
B157	20.2724	0.145466	0.500229	11.5084	2.54973	4.63448	0.603962	0.330098	0.0125095	0.115277	0.0176802	0.0127715	0.05	0.100352	0.337105	0.00768964	0.00552648	0.0837254	0.0559941	11.2264	0.129129	0	2.5062	0.00217342	0.041353	4.63448	0.483862	0.120101	0.0183621	0.0743396	0.177018	0.0603785
B163	12.9613	0.165582	0.440134	9.31184	0.434451	1.81501	0.409248	0.38507	0.0339022	0.11749	0.0141906	0.0172773	0.0871514	0.177106	0.1586	0.0036623	0.00394779	0.0964457	0.056927	7.89124	0.132948	1.12667	0.319012	0.103594	0.0118458	1.81501	0.269474	0.139775	0.0112812	0.069866	0.229275	0.0746473
B165	12.9902	0.0671094	0.533837	7.32035	1.40445	3.02788	0.291943	0.344654	0.0347619	0.03	0.00234753	0.0149814	0.0535646	0.0192939	0.445997	0.00351613	0.00271441	0.0367115	0.0382462	7.12215	0.117011	0	1.37145	0.0167317	0.0162705	3.02788	0.244375	0.047568	0.0155427	0.0734473	0.186656	0.0690081
B167	21.8822	0.165201	0.622594	12.5016	2.6877	5.47151	0.152957	0.280576	0.0341312	0.129202	0.00186821	0.00874225	0.0738658	0.0567746	0.483211	0.00301128	0.0012862	0.0495219	0.0470859	12.1566	0.244131	0	2.56557	0.111839	0.0102866	5.47151	0.152957	0	0.0043368	0.0579126	0.18452	0.033807
B170	18.5225	0.122615	0.419105	12.9316	1.04415	3.44956	0.25589	0.299562	0.0637932	0.058189	0.00063292	0.0100555	0.124046	0.00624275	0.278761	0.00525139	0.00380782	0.135294	0.0793702	12.517	0.166719	0.0241023	0.984835	0.0479868	0.01133	3.44956	0.221705	0.0341844	0.00186921	0.0567358	0.189017	0.0519405
B180	17.4566	0.143283	0.272206	11.3353	1.40487	3.42332	0.515817	0.361822	0.0460264	0.0937213	0.00353566	0.0106428	0.0467829	0.0649552	0.149825	0.00518028	0.00223029	0.167028	0.0764369	10.9946	0.0898158	0	1.29811	0.0961671	0.0105933	3.42332	0.337909	0.177908	0.0314078	0.0851408	0.190759	0.054514
B182	17.0217	0.0986306	0.302551	9.9192	2.001	4.18144	0.262726	0.256163	0.0380489	0.0586875	0.00189414	0.00862451	0.0469287	0.0436139	0.203383	0.00541133	0.00144844	0.0875694	0.0501407	9.63893	0.1357	0	1.96545	0.0153608	0.0201896	4.18144	0.203159	0.0595674	0.00283139	0.0571942	0.133249	0.0628879
B183	19.3935	0.156852	0.49713	11.1646	1.33247	5.40942	0.595671	0.237325	0.0340037	0.11996	0.00288763	0.0121993	0.125108	0.118969	0.240853	0.0036814	0.00300917	0.10393	0.0591743	10.838	0.156868	0	1.21208	0.113991	0.00640526	5.40942	0.4348	0.160872	0.00808668	0.0483358	0.12458	0.0563228
B186	18.1452	0.127906	0.270365	10.8662	1.53692	4.33417	0.648074	0.361645	0.0638149	0.0554733	0.0086178	0.00599171	0.063455	0.025625	0.175293	0.00500872	0.00383588	0.0969641	0.0680595	10.5496	0.142707	0	1.49326	0.0188551	0.024809	4.33417	0.51704	0.131034	0.0166751	0.087643	0.193437	0.0638902
B187	27.5045	0.185992	0.527288	17.1981	2.3629	6.24115	0.675894	0.313175	0.14615	0.0250769	0.0147645	0.0214491	0.127107	0.049043	0.329689	0.00373525	0.00448682	0.217385	0.0904685	16.7289	0.153081	0	2.27001	0.0658746	0.027015	6.24115	0.566826	0.109068	0.00141489	0.0666645	0.190252	0.0548435
B188	30.5891	0.166778	0.617466	18.2874	2.0327	7.84187	1.0531	0.589808	0.0831189	0.0815947	0.00206483	0.0136548	0.192773	0.0925138	0.318524	0.00552333	0.00428098	0.253526	0.122228	17.7045	0.197392	0	1.966	0.0486448	0.0180624	7.84187	0.792417	0.260684	0.013597	0.135692	0.364206	0.0763132
B189	18.1158	0.132381	0.265338	11.1027	2.27737	3.88708	0.19193	0.259017	0.0342556	0.0953501	0.00277505	0.0131801	0.055837	0.0058378	0.190483	0.00554624	0.00392572	0.11949	0.0621653	10.7513	0.160242	0	2.26418	0.00099779	0.0121972	3.88708	0.148821	0.0431099	0.00390158	0.0638905	0.13568	0.0555455
B192	29.2059	0.216464	0.573626	16.8168	2.36158	7.84	1.01495	0.382414	0.0572416	0.155709	0.00351281	0.0184145	0.116569	0.119315	0.319327	0.00612303	0.00615925	0.165326	0.0841307	16.36	0.195121	0	2.21707	0.13317	0.01134	7.84	0.697133	0.317818	0.0167714	0.0828578	0.214784	0.068
B196	16.2208	0.207043	0.491643	9.96483	1.45158	3.1663	0.490218	0.449186	0.0230818	0.180436	0.00352529	0.0233717	0.0502355	0.107	0.311036	0.00626175	0.00717244	0.148305	0.0748809	9.44759	0.151924	0.128698	1.37915	0.0516939	0.0207409	3.1663	0.365265	0.124953	0.00379043	0.118887	0.22542	0.101089
B200	24.3952	0.206147	0.495555	14.0794	3.06329	5.59145	0.616908	0.342455	0.0558071	0.13343	0.0169102	0.0163125	0.0403887	0.146238	0.292616	0.00464607	0.00499939	0.132849	0.0759119	13.6715	0.189445	0	3.03506	0.00207313	0.0261501	5.59145	0.474892	0.142016	0.00284744	0.0761867	0.203504	0.0599172
B203	15.6277	0.111474	0.319323	9.57874	1.76061	3.20563	0.388345	0.263605	0.0598457	0.0472377	0.00439094	0.0110585	0.0581473	0.0521521	0.197965	0.00511193	0.00538492	0.102637	0.0553274	9.27566	0.134612	0	1.7433	0.00138605	0.0159273	3.20563	0.297529	0.0908159	0.0113282	0.0541683	0.153389	0.04472
B206	9.00693	0.0715267	0.412816	7.28043	0.712827	0.136319	0.140046	0.252964	0.0367662	0.0205801	0.0141804	0.0166632	0.164343	0.00974816	0.222062	0.00424258	0.00514335	0.0903376	0.047724	7.04782	0.0851692	0	0.697413	0.00935	0.00606359	0.136319	0.135966	0.00407971	0.00263905	0.0471423	0.154399	0.0487838
B116	16.5381	0.118089	0.329447	9.38483	1.74864	4.34971	0.266446	0.340892	0.0524881	0.0642334	0.00136773	0.00900656	0.035616	0.0591042	0.225721	0.00580018	0.00427646	0.0670539	0.046845	9.12366	0.137196	0	1.69024	0.0374584	0.0209386	4.34971	0.183637	0.0828093	0.00372212	0.0715166	0.187002	0.0786515
B208	12.4615	0.155424	0.329367	7.79742	1.35833	2.07285	0.375624	0.37251	0.0208955	0.123483	0.011046	0.0150638	0.0477262	0.0802055	0.186372	0.00471058	0.00540913	0.0909328	0.0473161	7.51761	0.131436	0	1.33417	0.00260949	0.0215516	2.07285	0.311717	0.0639069	0.00299491	0.0841613	0.207735	0.0776187
B210	19.6177	0.207142	0.411031	11.9336	2.22521	4.2887	0.224514	0.327552	0.0528131	0.152586	0.00174363	0.0176378	0.0465623	0.0416639	0.305167	0.00452772	0.00388839	0.117822	0.0748472	11.563	0.169469	0	2.19848	0.0136204	0.0131152	4.2887	0.167302	0.0572125	0.00200055	0.0789887	0.188662	0.0579002
B211	19.0449	0.16171	0.327893	11.8048	2.15253	4.07415	0.175011	0.348767	0.0572389	0.103575	0.000896902	0.0157668	0.0639798	0.00772441	0.240422	0.00491539	0.00463855	0.102092	0.0709305	11.4314	0.190887	0	2.11783	0.0267015	0.0079955	4.07415	0.123347	0.0516638	0.00493885	0.0816802	0.189735	0.0724127
B212	14.2677	0.141475	0.405197	8.11582	1.45444	3.69443	0.224718	0.231665	0.0164984	0.123489	0.00148737	0.021242	0.05	0.0636627	0.270292	0.00564332	0.00421849	0.0674542	0.040639	7.88825	0.109619	0	1.38983	0.0522377	0.0123677	3.69443	0.138339	0.0863792	0.0140279	0.0516449	0.124346	0.0416458
B219	17.6683	0.130674	0.314047	10.1029	1.8726	4.40361	0.353232	0.491219	0.0329438	0.0911301	0.00659985	0.00847862	0.0549567	0.0451257	0.205486	0.0023687	0.00394847	0.092228	0.0613112	9.80618	0.127877	0.009	1.8415	0.0136538	0.0174484	4.40361	0.217059	0.136173	0.0203321	0.117594	0.254918	0.0983748
B221	14.375	0.0580247	0.379563	8.92733	1.22804	3.24351	0.165659	0.372919	0.0326304	0.0169774	0.00841699	0.00630686	0.0650576	0.0233162	0.284882	0.00456963	0.004482	0.0475432	0.0414186	8.71005	0.11127	0.008	1.21524	0.000908408	0.0118914	3.24351	0.126464	0.0391949	0.00204868	0.0886824	0.213962	0.0682263
B224	15.9992	0.0748055	0.568264	11.1501	1.00583	2.70029	0.0472489	0.452589	0.0324159	0.0323929	0.00999664	0.0159841	0.15736	0.00457137	0.390349	0.0150317	0.00558151	0.0603105	0.0571421	10.5964	0.343774	0.0718886	0.957824	0.0352018	0.0128064	2.70029	0.030084	0.017165	0.00528802	0.0847724	0.282826	0.079702
B225	20.0721	0.159262	0.3548	12.6225	1.51091	4.93725	0.225034	0.262412	0.0415248	0.113793	0.00394441	0.0110231	0.0509211	0.0299634	0.262893	0.00450977	0.00219215	0.0966905	0.069504	12.2893	0.153287	0.007	1.46808	0.0317318	0.0110946	4.93725	0.163175	0.0618589	0.00426728	0.0535046	0.158745	0.045896
B226	18.0978	0.256391	0.35561	11.0755	1.74019	3.98963	0.346806	0.333648	0.0890634	0.160613	0.00671447	0.0190783	0.05	0.038127	0.248404	0.00704632	0.0030026	0.133275	0.068326	10.7373	0.119588	0.007	1.67489	0.0523275	0.0129715	3.98963	0.254575	0.0922301	0.0187687	0.0754336	0.170869	0.0685771
B237	20.0588	0.157833	0.553015	11.018	1.28734	5.83394	1.0596	0.149082	0.0535848	0.0971028	0.00714504	0.0103149	0.0912799	0.104934	0.346486	0.00333126	0.00386896	0.0569442	0.0559325	10.7718	0.120175	0.006	1.18285	0.0958264	0.0086645	5.83394	0.69186	0.367743	0.0178904	0.027542	0.0753004	0.028349
B240	20.8315	0.161139	0.341821	12.1576	1.52953	5.67465	0.432634	0.534144	0.0747899	0.0845599	0.00178924	0.0138952	0.0642932	0.0524671	0.211165	0.0104048	0.00249471	0.106117	0.0687277	11.577	0.201256	0.191627	1.43018	0.06222	0.0371306	5.67465	0.330079	0.102554	0.0267385	0.12071	0.282022	0.104673
B18	24.9958	0.0972797	0.352773	15.8846	2.19949	5.95107	0.19698	0.313677	0.036429	0.053756	0.00709474	0.02	0.0671793	0.0553144	0.210279	0.00483329	0.00350018	0.148345	0.0859044	15.391	0.246031	0.005	2.18472	0.000190155	0.0145799	5.95107	0.138972	0.0580082	0.00845521	0.0672983	0.18197	0.055954
B242	15.6862	0.181894	0.203609	9.41922	1.75222	3.07221	0.358046	0.698972	0.0308886	0.133886	0.0171198	0.0159374	0.0407544	0.00404824	0.142869	0.00378336	0.00659879	0.138633	0.0656791	9.03556	0.163971	0.005	1.71675	1.11148e-05	0.0354551	3.07221	0.2824	0.0756464	0.00146142	0.154085	0.392343	0.151083
B74	18.7693	0.848541	0.216414	12.5704	0.705958	3.68664	0.386593	0.354765	0.0983974	0.73	0.0201437	0.02	0.0768321	0.0596112	0.0599709	0.00378905	0.00486758	0.0918092	0.0807355	12.2776	0.106615	0.005	0.640219	0.0438422	0.0218971	3.68664	0.31499	0.0716039	0.00786288	0.0823431	0.201085	0.0634736
B245	29.3134	0.309758	1.40365	21.9193	0.742238	3.37931	0.912261	0.646883	0.0762029	0.22764	0.00591456	0.0279623	0.357596	0.568258	0.449829	0.00499169	0.00536794	0.192688	0.121645	18.1641	0.240525	3.19003	0.482123	0.239759	0.0203564	3.37931	0.639892	0.27237	0.00333289	0.154464	0.363918	0.125168
B249	14.7533	0.127005	0.426913	9.1956	1.33401	2.75604	0.580314	0.333376	0.0817436	0.03	0.0152617	0.0111023	0.0927495	0.0282455	0.294816	0.00761416	0.00304132	0.0567827	0.0434619	8.93436	0.143336	0.007	1.31081	0.000506938	0.0226897	2.75604	0.427344	0.152971	0.0013788	0.0703473	0.199748	0.061901
B256	15.3508	0.167095	0.490554	8.12761	0.449203	5.50071	0.337788	0.277844	0.0455813	0.11946	0.0020535	0.0177232	0.16469	0.0719557	0.236185	0.00513655	0.00252101	0.096185	0.047389	7.92418	0.0441994	0.008	0.263843	0.167079	0.0182811	5.50071	0.179488	0.1583	0.0268921	0.0507474	0.162077	0.0381273
B258	16.8359	0.300747	0.471597	11.157	0.802941	3.51295	0.195897	0.394797	0.0772742	0.221072	0.00240109	0.0245996	0.0970022	0.0512457	0.29875	0.00676677	0.00440399	0.134999	0.0767245	10.7367	0.112711	0.0847108	0.784793	0.00564189	0.0125061	3.51295	0.167768	0.0281289	0.00735935	0.0878454	0.229846	0.0697468
B266	18.3255	0.114825	0.549072	11.4839	1.99672	3.50895	0.392615	0.279427	0.088294	0.0193203	0.00721098	0.0128098	0.108705	0.0505586	0.376999	0.00526488	0.00332714	0.0591237	0.0585402	11.1766	0.173035	0.008	1.9846	0.00115036	0.0109752	3.50895	0.297391	0.0952238	0.00204133	0.043567	0.183864	0.0499545
B275	17.011	0.162578	0.502185	10.7617	1.77841	3.24723	0.223577	0.335384	0.0893895	0.0626752	0.0105137	0.0132662	0.1	0.0555967	0.333322	0.00307277	0.00335533	0.0501311	0.047317	10.5087	0.142103	0.007	1.75866	0.00129662	0.0184529	3.24723	0.187566	0.0360106	0.00470194	0.0788194	0.196136	0.0557263
B259	24.7408	0.116298	0.455267	15.5784	2.32993	5.27899	0.582823	0.399159	0.0572769	0.0559512	0.00306949	0.0151771	0.0543507	0.100057	0.285683	0.00462072	0.00270943	0.116695	0.0825882	15.1724	0.192372	0.007	2.30402	0.00463866	0.0212691	5.27899	0.490834	0.0919889	0.00246334	0.0851657	0.233695	0.0778351
