# Supplementary material for: A combination of genome-wide association study and transcriptome analysis in leaf epidermis identifies candidate genes involved in cuticular wax biosynthesis in Brassica napus
Source: BMC Plant Biol. 2020 Oct 6;20:458. doi: 10.1186/s12870-020-02675-y (PMC7541215; doi:10.1186/s12870-020-02675-y)
Supplement: Supplementary file 14 — Additional file 14: Table S7. Primers used for qRT-qPCR verification. [file 12870_2020_2675_MOESM14_ESM.xlsx]

## Sheet: Table S6
Table S7 Primers used for qRT-qPCR verification
Gene name	Forward primer sequence (5'→3')	Reverse primer sequence (5'→3')	Product Size (bp)
BnaA01g13470D	AGCTGTTGATAGAAGACCTTG	TGAGTAAACTCTATCTAGGACACGA	80
BnaA05g06830D	TTCTTCCTTTCTCTCAGTTTCCTCCTAC	ATCACTCTCCTCCCCAGCCAAT	134
BnaA05g32390D	GTATGACAAGAACGTGGAGGATGAAT	GACTCCGGTTTGAGGATGAGGAGA	106
BnaA05g32400D	GCAACCTCCTGAAACCG	TCGTCTCGTACTTCCAGTAGAT	81
BnaC04g45800D	GGTCCCATCACAGCGAA	CCTTGGGTTATGTAGCCAAT	82
BnaC09g01250D	TGAGGAACTACAGATTCTTCTTCAT	AACCCAGCAGAAGGCAAA	80
BnaC09g01480D	ATGTGTCGAACCTGTGC	CAAACATCAAGATCAAACAATGACT	88
BnaC09g51620D	CAATGTCACTATCCACCGAG	TCTATAATAGATCGCTTCTTCACCC	80
BnaC09g10340D	AACTAGGGACAATCAGAATCG	TCAGTTTCACAAGATTGCGG	89
BnaC09g10800D	GTTGTTCAGGCTTGTGATATTG	TTTGGGAGTCTTTAATAGAAGCAT	105
BnActin7	GTGACAATGGAACTGGAATGGTGA	GTGCCTAGGACGACCAACAATACTC	92
